# Supplementary material for: N 4,N 6-Dimethyl-5-nitro-N 4,N 6-diphenyl­pyrimidine-4,6-diamine
Source: Acta Crystallogr Sect E Struct Rep Online. 2011 Sep 3;67(Pt 10):o2559. doi: 10.1107/S1600536811035094 (PMC3201557; doi:10.1107/S1600536811035094)
Supplement: Supplementary file 1 [file e-67-o2559-sup1.cif]

##############################################################################
#                                                                            #
# This CIF contains the data in a paper accepted for publication in          #
# Acta Crystallographica Section E. It conforms to the requirements of       #
# Notes for Authors for Acta Crystallographica Section E, and has been       #
# peer reviewed under the auspices of the IUCr Commission on Journals.       #
#                                                                            #
# Full details of the Crystallographic Information File format               #
# are given in the paper "The Crystallographic Information File (CIF):       #
# a New Standard Archive File for Crystallography" by S. R. Hall, F. H.      #
# Allen and I. D. Brown [Acta Cryst. (1991), A47, 655-685].                  #
#                                                                            #
# The current version of the core CIF dictionary is obtainable from          #
# ftp://ftp.iucr.org/pub/cif_core.dic.                                       #
#                                                                            #
# Software is freely available for graphical display of the structure(s)     #
# in this CIF. For information consult the CIF software page                 #
# http://www.iucr.org/resources/cif/software.                                #
#                                                                            #
# This file may be used for bona fide research purposes within the           #
# scientific community so long as proper attribution is given to the journal # 
# article from which it was obtained.                                        #
#                                                                            #
##############################################################################
data_I
_audit_creation_method     SHELXL-97
_chemical_name_systematic
;
<i>N</i>^4^,<i>N</i>^6^-Dimethyl-5-nitro-<i>N</i>^4^,<i>N</i>^6^-
diphenylpyrimidine-4,6-diamine
;
_chemical_name_common     ?
_chemical_formula_moiety     'C18 H17 N5 O2'
_chemical_formula_sum     'C18 H17 N5 O2'
_chemical_formula_iupac     'C18 H17 N5 O2'
_chemical_formula_weight     335.37
_chemical_melting_point     ?
_symmetry_cell_setting     monoclinic
_symmetry_space_group_name_H-M     'P 21/c'
_symmetry_space_group_name_Hall     '-P 2ybc'
loop_
    _symmetry_equiv_pos_as_xyz
    'x, y, z'
    '-x, y+1/2, -z+1/2'
    '-x, -y, -z'
    'x, -y-1/2, z-1/2'
_cell_length_a     10.794(2)
_cell_length_b     7.0019(14)
_cell_length_c     23.650(6)
_cell_angle_alpha     90.00
_cell_angle_beta     109.02(3)
_cell_angle_gamma     90.00
_cell_volume     1689.8(6)
_cell_formula_units_Z     4
_cell_measurement_reflns_used     500
_cell_measurement_theta_min     3.05
_cell_measurement_theta_max     27.48
_cell_measurement_temperature     293(2)
_exptl_crystal_description     'block'
_exptl_crystal_colour     'colorless'
_exptl_crystal_size_max     0.50
_exptl_crystal_size_mid     0.12
_exptl_crystal_size_min     0.10
_exptl_crystal_density_diffrn     1.318
_exptl_crystal_density_meas     ?
_exptl_crystal_density_method     'not measured'
_exptl_crystal_F_000     704
_exptl_absorpt_coefficient_mu     0.090
_exptl_absorpt_correction_type     multi-scan
_exptl_absorpt_process_details     '(ABSCOR; Higashi, 1995)'
_exptl_absorpt_correction_T_min     0.9563
_exptl_absorpt_correction_T_max     0.9910
_exptl_special_details     ?
_diffrn_ambient_temperature     293(2)
_diffrn_radiation_type     MoK\a
_diffrn_radiation_wavelength     0.71073
_diffrn_radiation_source     'fine-focus sealed tube'
_diffrn_radiation_monochromator     graphite
_diffrn_measurement_device_type     'Rigaku R-AXIS RAPID'
_diffrn_measurement_method     \w
_diffrn_detector_area_resol_mean     10.00
_diffrn_reflns_number     15784
_diffrn_reflns_av_R_equivalents     0.1082
_diffrn_reflns_av_sigmaI/netI     0.0928
_diffrn_reflns_theta_min     3.05
_diffrn_reflns_theta_max     27.48
_diffrn_reflns_theta_full     27.48
_diffrn_measured_fraction_theta_max     0.996
_diffrn_measured_fraction_theta_full     0.996
_diffrn_reflns_limit_h_min     -14
_diffrn_reflns_limit_h_max     13
_diffrn_reflns_limit_k_min     -9
_diffrn_reflns_limit_k_max     9
_diffrn_reflns_limit_l_min     -30
_diffrn_reflns_limit_l_max     30
_refine_special_details
;
Refinement of <i>F</i>^2^ against ALL reflections. The weighted <i>R</i>-factor
<i>wR</i> and goodness of fit <i>S</i> are based on <i>F</i>^2^, conventional
<i>R</i>-factors <i>R</i> are based on <i>F</i>, with <i>F</i> set to zero for
negative <i>F</i>^2^. The threshold expression of <i>F</i>^2^ >
\s(<i>F</i>^2^) is used only for calculating <i>R</i>-factors(gt) <i>etc</i>.
and is not relevant to the choice of reflections for refinement.
<i>R</i>-factors based on <i>F</i>^2^ are statistically about twice as large
as those based on <i>F</i>, and <i>R</i>- factors based on ALL data will be
even larger.
;
_reflns_number_total     3843
_reflns_number_gt     2018
_reflns_threshold_expression     I>2\s(I)
_refine_ls_structure_factor_coef     Fsqd
_refine_ls_matrix_type     full
_refine_ls_R_factor_all     0.1615
_refine_ls_R_factor_gt     0.0741
_refine_ls_wR_factor_gt     0.1197
_refine_ls_wR_factor_ref     0.1458
_refine_ls_goodness_of_fit_ref     1.052
_refine_ls_restrained_S_all     1.052
_refine_ls_number_reflns     3843
_refine_ls_number_parameters     228
_refine_ls_number_restraints     0
_refine_ls_hydrogen_treatment     constr
_refine_ls_weighting_scheme     calc
_refine_ls_weighting_details
         'calc w=1/[\s^2^(Fo^2^)+(0.0524P)^2^+0.0764P] where P=(Fo^2^+2Fc^2^)/3'
_atom_sites_solution_hydrogens     geom
_atom_sites_solution_primary     direct
_atom_sites_solution_secondary     difmap
_refine_ls_shift/su_max     0.000
_refine_ls_shift/su_mean     0.000
_refine_diff_density_max     0.174
_refine_diff_density_min     -0.197
_refine_ls_extinction_method     none
_refine_ls_extinction_coef     ?
loop_
    _atom_type_symbol
    _atom_type_description
    _atom_type_scat_dispersion_real
    _atom_type_scat_dispersion_imag
    _atom_type_scat_source
    'C' 'C' 0.0033 0.0016
                         'International Tables Vol C Tables 4.2.6.8 and 6.1.1.4'
    'H' 'H' 0.0000 0.0000
                         'International Tables Vol C Tables 4.2.6.8 and 6.1.1.4'
    'Cl' 'Cl' 0.1484 0.1585
                         'International Tables Vol C Tables 4.2.6.8 and 6.1.1.4'
    'N' 'N' 0.0061 0.0033
                         'International Tables Vol C Tables 4.2.6.8 and 6.1.1.4'
    'O' 'O' 0.0106 0.0060
                         'International Tables Vol C Tables 4.2.6.8 and 6.1.1.4'
_computing_data_collection     'PROCESS-AUTO (Rigaku, 1998)'
_computing_cell_refinement     'PROCESS-AUTO (Rigaku, 1998)'
_computing_data_reduction     'CrystalStructure (Rigaku/MSC, 2002)'
_computing_structure_solution     'SHELXS97 (Sheldrick, 2008)'
_computing_structure_refinement     'SHELXL97 (Sheldrick, 2008)'
_computing_molecular_graphics     'DIAMOND (Brandenburg, 2000)'
_computing_publication_material     'SHELXL97 (Sheldrick, 2008)'
loop_
    _atom_site_type_symbol
    _atom_site_label
    _atom_site_fract_x
    _atom_site_fract_y
    _atom_site_fract_z
    _atom_site_U_iso_or_equiv
    _atom_site_adp_type
    _atom_site_calc_flag
    _atom_site_refinement_flags
    _atom_site_occupancy
    _atom_site_symmetry_multiplicity
    _atom_site_disorder_assembly
    _atom_site_disorder_group
    O O1 0.84317(18) 0.0703(3) 0.35192(9) 0.0577(6) Uani d . 1 1 . .
    O O2 0.85674(17) 0.2808(3) 0.42079(8) 0.0586(6) Uani d . 1 1 . .
    N N1 0.5774(2) 0.2175(3) 0.41820(9) 0.0435(6) Uani d . 1 1 . .
    N N2 0.45045(19) 0.3519(3) 0.32882(10) 0.0434(6) Uani d . 1 1 . .
    N N3 0.52690(19) 0.3954(3) 0.24557(9) 0.0412(5) Uani d . 1 1 . .
    N N4 0.7997(2) 0.2043(3) 0.37282(10) 0.0424(6) Uani d . 1 1 . .
    N N5 0.74616(19) 0.3627(3) 0.25459(9) 0.0393(5) Uani d . 1 1 . .
    C C1 0.7275(3) -0.2635(4) 0.44234(13) 0.0553(8) Uani d . 1 1 . .
    H H1 0.7216 -0.3782 0.4218 0.066 Uiso calc R 1 1 . .
    C C2 0.8135(3) -0.2471(5) 0.49962(14) 0.0639(9) Uani d . 1 1 . .
    H H2 0.8663 -0.3498 0.5176 0.077 Uiso calc R 1 1 . .
    C C3 0.8210(3) -0.0796(5) 0.53010(13) 0.0678(10) Uani d . 1 1 . .
    H H3 0.8784 -0.0692 0.5690 0.081 Uiso calc R 1 1 . .
    C C4 0.6587(2) 0.0578(4) 0.44551(10) 0.0387(6) Uani d . 1 1 . .
    C C5 0.6500(3) -0.1108(4) 0.41512(11) 0.0446(7) Uani d . 1 1 . .
    H H5 0.5921 -0.1224 0.3763 0.054 Uiso calc R 1 1 . .
    C C6 0.7441(3) 0.0745(4) 0.50349(12) 0.0562(8) Uani d . 1 1 . .
    H H6 0.7496 0.1885 0.5243 0.067 Uiso calc R 1 1 . .
    C C7 0.4741(3) 0.2699(5) 0.44293(13) 0.0705(10) Uani d . 1 1 . .
    H H7A 0.4531 0.4028 0.4354 0.085 Uiso calc R 1 1 . .
    H H7B 0.5041 0.2470 0.4853 0.085 Uiso calc R 1 1 . .
    H H7C 0.3975 0.1943 0.4243 0.085 Uiso calc R 1 1 . .
    C C8 0.6703(2) 0.2779(3) 0.33805(10) 0.0338(6) Uani d . 1 1 . .
    C C9 0.5681(2) 0.2799(3) 0.36205(11) 0.0362(6) Uani d . 1 1 . .
    C C10 0.6494(2) 0.3447(3) 0.27970(11) 0.0359(6) Uani d . 1 1 . .
    C C11 0.4380(2) 0.3965(4) 0.27283(13) 0.0456(7) Uani d . 1 1 . .
    H H11 0.3545 0.4341 0.2493 0.055 Uiso calc R 1 1 . .
    C C12 0.8912(3) 0.5770(4) 0.32865(12) 0.0461(7) Uani d . 1 1 . .
    H H12 0.8181 0.6442 0.3303 0.055 Uiso calc R 1 1 . .
    C C13 0.9840(3) 0.3278(4) 0.28633(12) 0.0474(7) Uani d . 1 1 . .
    H H13 0.9742 0.2256 0.2601 0.057 Uiso calc R 1 1 . .
    C C14 1.0143(3) 0.6310(4) 0.36414(13) 0.0573(8) Uani d . 1 1 . .
    H H14 1.0246 0.7332 0.3904 0.069 Uiso calc R 1 1 . .
    C C15 1.1078(3) 0.3861(4) 0.32153(13) 0.0573(8) Uani d . 1 1 . .
    H H15 1.1815 0.3241 0.3184 0.069 Uiso calc R 1 1 . .
    C C16 1.1223(3) 0.5339(5) 0.36078(13) 0.0604(9) Uani d . 1 1 . .
    H H16 1.2056 0.5690 0.3853 0.072 Uiso calc R 1 1 . .
    C C17 0.8759(2) 0.4228(3) 0.29054(10) 0.0365(6) Uani d . 1 1 . .
    C C18 0.7094(3) 0.3940(4) 0.19040(10) 0.0503(7) Uani d . 1 1 . .
    H H18A 0.6509 0.2945 0.1697 0.060 Uiso calc R 1 1 . .
    H H18B 0.7865 0.3927 0.1786 0.060 Uiso calc R 1 1 . .
    H H18C 0.6664 0.5154 0.1805 0.060 Uiso calc R 1 1 . .
loop_
    _atom_site_aniso_label
    _atom_site_aniso_U_11
    _atom_site_aniso_U_22
    _atom_site_aniso_U_33
    _atom_site_aniso_U_12
    _atom_site_aniso_U_13
    _atom_site_aniso_U_23
    O1 0.0466(12) 0.0511(12) 0.0785(14) 0.0176(10) 0.0247(11) 0.0139(11)
    O2 0.0418(11) 0.0717(14) 0.0505(11) -0.0089(10) -0.0010(9) 0.0050(11)
    N1 0.0423(12) 0.0468(13) 0.0451(12) 0.0077(11) 0.0194(10) 0.0064(11)
    N2 0.0315(12) 0.0430(13) 0.0557(14) 0.0047(10) 0.0143(10) 0.0090(11)
    N3 0.0313(12) 0.0410(12) 0.0469(12) 0.0030(10) 0.0066(10) 0.0064(10)
    N4 0.0323(12) 0.0434(14) 0.0507(14) 0.0013(11) 0.0126(11) 0.0124(12)
    N5 0.0314(11) 0.0470(13) 0.0389(12) 0.0007(10) 0.0108(10) 0.0015(10)
    C1 0.065(2) 0.0434(16) 0.0620(18) 0.0039(15) 0.0270(16) 0.0043(15)
    C2 0.059(2) 0.064(2) 0.066(2) 0.0128(17) 0.0162(16) 0.0262(18)
    C3 0.058(2) 0.084(2) 0.0471(17) -0.0004(19) -0.0025(15) 0.0157(18)
    C4 0.0346(14) 0.0434(15) 0.0364(13) -0.0024(12) 0.0091(11) 0.0021(12)
    C5 0.0439(15) 0.0456(17) 0.0420(14) -0.0041(13) 0.0107(12) 0.0034(13)
    C6 0.0603(19) 0.0576(19) 0.0424(15) -0.0027(15) 0.0054(14) -0.0024(14)
    C7 0.069(2) 0.092(2) 0.0630(19) 0.0289(19) 0.0377(17) 0.0118(18)
    C8 0.0234(12) 0.0313(13) 0.0417(14) 0.0007(10) 0.0037(11) 0.0031(11)
    C9 0.0312(13) 0.0316(13) 0.0450(14) 0.0009(11) 0.0112(12) -0.0002(12)
    C10 0.0302(13) 0.0311(13) 0.0424(14) -0.0017(11) 0.0063(12) -0.0019(11)
    C11 0.0287(14) 0.0426(16) 0.0610(18) 0.0040(12) 0.0087(13) 0.0123(14)
    C12 0.0433(16) 0.0426(15) 0.0566(16) -0.0036(13) 0.0219(13) -0.0039(14)
    C13 0.0416(15) 0.0460(16) 0.0568(16) 0.0059(13) 0.0188(13) -0.0010(13)
    C14 0.059(2) 0.0513(17) 0.0600(18) -0.0148(16) 0.0176(15) -0.0084(15)
    C15 0.0347(15) 0.064(2) 0.073(2) 0.0080(15) 0.0174(15) 0.0161(17)
    C16 0.0452(18) 0.068(2) 0.0580(18) -0.0170(17) 0.0033(15) 0.0101(17)
    C17 0.0321(13) 0.0390(14) 0.0393(13) -0.0003(12) 0.0129(11) 0.0038(12)
    C18 0.0465(16) 0.0653(19) 0.0403(15) 0.0101(15) 0.0157(13) 0.0026(14)
_geom_special_details
;
All e.s.d.'s (except the e.s.d. in the dihedral angle between two l.s. planes)
are estimated using the full covariance matrix. The cell e.s.d.'s are taken
into account individually in the estimation of e.s.d.'s in distances, angles
and torsion angles; correlations between e.s.d.'s in cell parameters are only
used when they are defined by crystal symmetry. An approximate (isotropic)
treatment of cell e.s.d.'s is used for estimating e.s.d.'s involving l.s.
planes.
;
loop_
    _geom_bond_atom_site_label_1
    _geom_bond_atom_site_label_2
    _geom_bond_site_symmetry_2
    _geom_bond_distance
    _geom_bond_publ_flag
    O1 N4 . 1.223(3) ?
    O2 N4 . 1.224(3) ?
    N1 C9 . 1.370(3) ?
    N1 C4 . 1.438(3) ?
    N1 C7 . 1.464(3) ?
    N2 C11 . 1.324(3) ?
    N2 C9 . 1.355(3) ?
    N3 C11 . 1.319(3) ?
    N3 C10 . 1.353(3) ?
    N4 C8 . 1.464(3) ?
    N5 C10 . 1.366(3) ?
    N5 C17 . 1.444(3) ?
    N5 C18 . 1.455(3) ?
    C1 C2 . 1.375(4) ?
    C1 C5 . 1.381(4) ?
    C1 H1 . 0.9300 ?
    C2 C3 . 1.365(4) ?
    C2 H2 . 0.9300 ?
    C3 C6 . 1.382(4) ?
    C3 H3 . 0.9300 ?
    C4 C5 . 1.369(3) ?
    C4 C6 . 1.386(3) ?
    C5 H5 . 0.9300 ?
    C6 H6 . 0.9300 ?
    C7 H7A . 0.9600 ?
    C7 H7B . 0.9600 ?
    C7 H7C . 0.9600 ?
    C8 C9 . 1.395(3) ?
    C8 C10 . 1.404(3) ?
    C11 H11 . 0.9300 ?
    C12 C14 . 1.374(4) ?
    C12 C17 . 1.382(3) ?
    C12 H12 . 0.9300 ?
    C13 C17 . 1.375(4) ?
    C13 C15 . 1.385(4) ?
    C13 H13 . 0.9300 ?
    C14 C16 . 1.374(4) ?
    C14 H14 . 0.9300 ?
    C15 C16 . 1.365(4) ?
    C15 H15 . 0.9300 ?
    C16 H16 . 0.9300 ?
    C18 H18A . 0.9600 ?
    C18 H18B . 0.9600 ?
    C18 H18C . 0.9600 ?
loop_
    _geom_angle_atom_site_label_1
    _geom_angle_atom_site_label_2
    _geom_angle_atom_site_label_3
    _geom_angle_site_symmetry_1
    _geom_angle_site_symmetry_3
    _geom_angle
    _geom_angle_publ_flag
    C9 N1 C4 . . 121.6(2) ?
    C9 N1 C7 . . 118.9(2) ?
    C4 N1 C7 . . 116.6(2) ?
    C11 N2 C9 . . 116.0(2) ?
    C11 N3 C10 . . 115.8(2) ?
    O1 N4 O2 . . 124.5(2) ?
    O1 N4 C8 . . 117.7(2) ?
    O2 N4 C8 . . 117.8(2) ?
    C10 N5 C17 . . 120.2(2) ?
    C10 N5 C18 . . 118.7(2) ?
    C17 N5 C18 . . 116.9(2) ?
    C2 C1 C5 . . 120.4(3) ?
    C2 C1 H1 . . 119.8 ?
    C5 C1 H1 . . 119.8 ?
    C3 C2 C1 . . 119.8(3) ?
    C3 C2 H2 . . 120.1 ?
    C1 C2 H2 . . 120.1 ?
    C2 C3 C6 . . 120.5(3) ?
    C2 C3 H3 . . 119.8 ?
    C6 C3 H3 . . 119.8 ?
    C5 C4 C6 . . 120.1(2) ?
    C5 C4 N1 . . 120.5(2) ?
    C6 C4 N1 . . 119.4(2) ?
    C4 C5 C1 . . 119.7(2) ?
    C4 C5 H5 . . 120.1 ?
    C1 C5 H5 . . 120.1 ?
    C3 C6 C4 . . 119.5(3) ?
    C3 C6 H6 . . 120.3 ?
    C4 C6 H6 . . 120.3 ?
    N1 C7 H7A . . 109.5 ?
    N1 C7 H7B . . 109.5 ?
    H7A C7 H7B . . 109.5 ?
    N1 C7 H7C . . 109.5 ?
    H7A C7 H7C . . 109.5 ?
    H7B C7 H7C . . 109.5 ?
    C9 C8 C10 . . 120.1(2) ?
    C9 C8 N4 . . 120.7(2) ?
    C10 C8 N4 . . 119.2(2) ?
    N2 C9 N1 . . 116.1(2) ?
    N2 C9 C8 . . 118.9(2) ?
    N1 C9 C8 . . 125.0(2) ?
    N3 C10 N5 . . 117.0(2) ?
    N3 C10 C8 . . 119.1(2) ?
    N5 C10 C8 . . 123.9(2) ?
    N3 C11 N2 . . 129.4(2) ?
    N3 C11 H11 . . 115.3 ?
    N2 C11 H11 . . 115.3 ?
    C14 C12 C17 . . 120.0(3) ?
    C14 C12 H12 . . 120.0 ?
    C17 C12 H12 . . 120.0 ?
    C17 C13 C15 . . 119.3(3) ?
    C17 C13 H13 . . 120.4 ?
    C15 C13 H13 . . 120.4 ?
    C16 C14 C12 . . 119.9(3) ?
    C16 C14 H14 . . 120.0 ?
    C12 C14 H14 . . 120.0 ?
    C16 C15 C13 . . 120.5(3) ?
    C16 C15 H15 . . 119.8 ?
    C13 C15 H15 . . 119.8 ?
    C15 C16 C14 . . 120.2(3) ?
    C15 C16 H16 . . 119.9 ?
    C14 C16 H16 . . 119.9 ?
    C13 C17 C12 . . 120.1(2) ?
    C13 C17 N5 . . 120.0(2) ?
    C12 C17 N5 . . 119.9(2) ?
    N5 C18 H18A . . 109.5 ?
    N5 C18 H18B . . 109.5 ?
    H18A C18 H18B . . 109.5 ?
    N5 C18 H18C . . 109.5 ?
    H18A C18 H18C . . 109.5 ?
    H18B C18 H18C . . 109.5 ?
data_global
_journal_date_recd_electronic     2011-08-25
_journal_date_accepted     2011-08-27
_journal_name_full     'Acta Crystallographica, Section E'
_journal_year     2011
_journal_volume     67
_journal_issue     10
_journal_page_first     o2559
_journal_page_last     o2559
_journal_paper_category     QO
_journal_coeditor_code     IS2768
_publ_contact_author_name     'Prof. Ya-Feng Li'
_publ_contact_author_address
;
School of Chemical Engineering,
Changchun University of Technology,
Changchun 130012, People's Republic of China
;
_publ_contact_author_email     'fly012345@sohu.com'
_publ_contact_author_fax     '86-431-85716785'
_publ_contact_author_phone     '86-431-85716785'
_publ_section_title
;\
<i>N</i>^4^,<i>N</i>^6^-Dimethyl-5-nitro-<i>N</i>^4^,<i>N</i>^6^-\
diphenylpyrimidine-4,6-diamine
;
_publ_section_title_footnote     .
loop_
    _publ_author_name
    _publ_author_address
    'Shi, Fuqiang'
;
School of Chemical Engineering,
Changchun University of Technology,
Changchun 130012, People's Republic of China
;
    'Zhu, Li-Hong'
;
School of Chemical Engineering,
Changchun University of Technology,
Changchun 130012, People's Republic of China
;
    'Zhang, Long'
;
School of Chemical Engineering,
Changchun University of Technology,
Changchun 130012, People's Republic of China
;
    'Li, Ya-Feng'
;
School of Chemical Engineering,
Changchun University of Technology,
Changchun 130012, People's Republic of China
;
_publ_section_synopsis     .
