# Supplementary material for: N 4,N 6-Dimethyl-5-nitro-N 4,N 6-diphenyl­pyrimidine-4,6-diamine
Source: Acta Crystallogr Sect E Struct Rep Online. 2011 Sep 3;67(Pt 10):o2559. doi: 10.1107/S1600536811035094 (PMC3201557; doi:10.1107/S1600536811035094)
Supplement: Supplementary file 2 [file e-67-o2559-Isup2.hkl]

# 
# h,k,l, Fc-squared, Fo-squared, sigma(Fo-squared) and status flag 
# 
data_I
_shelx_title ' shfq3 in P2(1)/n                 P21/c' 
_shelx_refln_list_code          4 
_shelx_F_calc_maximum      121.03 
_exptl_crystal_F_000       703.83 
_reflns_d_resolution_high  0.7701 
 
loop_ 
 _symmetry_equiv_pos_as_xyz 
 'x, y, z' 
 '-x, y+1/2, -z+1/2' 
 '-x, -y, -z' 
 'x, -y-1/2, z-1/2' 
 
_cell_length_a    10.7940 
_cell_length_b     7.0019 
_cell_length_c    23.6500 
_cell_angle_alpha  90.000 
_cell_angle_beta  109.020 
_cell_angle_gamma  90.000 
 
_shelx_F_squared_multiplier     1.000 
 
loop_ 
 _refln_index_h 
 _refln_index_k 
 _refln_index_l 
 _refln_F_squared_calc 
 _refln_F_squared_meas 
 _refln_F_squared_sigma 
 _refln_observed_status 
   2   0   0      892.05      798.89     18.35 o 
   3   0   0     5309.24     5056.93    114.75 o 
   4   0   0      660.26      685.85     48.65 o 
   5   0   0       48.84       50.21      7.61 o 
   6   0   0      858.35      823.78     25.20 o 
   7   0   0     1446.14     1400.27     50.17 o 
   8   0   0       27.45       30.28      9.81 o 
   9   0   0      971.71      933.17     44.72 o 
  10   0   0      258.26      301.56     31.14 o 
  11   0   0      112.12      102.66     17.57 o 
  12   0   0        7.11        9.82     12.12 o 
  13   0   0      191.78      177.19     58.50 o 
   1   1   0     5750.77     5603.38    148.67 o 
   2   1   0      139.39      146.37      4.70 o 
   3   1   0        0.50        0.34      3.26 o 
   4   1   0       82.26       89.10      6.41 o 
   5   1   0      125.14      111.26      6.27 o 
   6   1   0       42.88       44.99      7.69 o 
   7   1   0       24.30       33.17      7.90 o 
   8   1   0      144.27      168.97     10.37 o 
   9   1   0       99.32      133.80     12.26 o 
  10   1   0      293.23      309.16     16.19 o 
  11   1   0       37.13       32.54      8.86 o 
  12   1   0        8.21        7.64     11.58 o 
  13   1   0        7.16       10.49     16.33 o 
   0   2   0     5177.14     4971.30     93.96 o 
   1   2   0     1912.15     1910.75     32.74 o 
   2   2   0      211.99      198.09      6.99 o 
   3   2   0        3.79       10.18      4.66 o 
   4   2   0      838.03      857.90     17.83 o 
   5   2   0      923.18     1010.24     17.42 o 
   6   2   0        1.11        3.92      5.57 o 
   7   2   0       48.25       62.34      7.57 o 
   8   2   0      280.38      308.62     12.35 o 
   9   2   0        8.43       10.86      7.31 o 
  10   2   0        1.08        5.30      7.38 o 
  11   2   0        0.59        2.15      9.10 o 
  12   2   0       17.36       33.20     21.35 o 
   1   3   0      129.26      125.15      5.52 o 
   2   3   0      227.72      238.09      8.92 o 
   3   3   0     2739.59     2721.65     45.62 o 
   4   3   0      309.15      330.41      9.02 o 
   5   3   0       68.80       48.46     11.23 o 
   6   3   0       54.92       62.31      7.61 o 
   7   3   0        1.54        3.95      5.44 o 
   8   3   0       42.26       39.31      8.92 o 
   9   3   0      388.75      408.84     18.59 o 
  10   3   0      261.98      288.58     18.21 o 
  11   3   0       42.82       37.04     29.18 o 
  12   3   0       50.37       50.59     32.46 o 
   0   4   0      827.98      862.95     19.48 o 
   1   4   0        3.11        3.67      4.46 o 
   2   4   0      193.88      220.31      8.51 o 
   3   4   0      122.88      139.15     14.02 o 
   4   4   0      120.29      128.24      8.38 o 
   5   4   0       92.55       92.99      9.06 o 
   6   4   0        2.82        7.15      6.55 o 
   7   4   0        0.34       -2.13      6.87 o 
   8   4   0      154.38      129.50     10.47 o 
   9   4   0       47.20       22.50      7.55 o 
  10   4   0       24.95       33.81     21.94 o 
  11   4   0       90.47      117.66     29.51 o 
   1   5   0       74.72       86.92      6.57 o 
   2   5   0        0.00        3.42      5.94 o 
   3   5   0      459.77      418.50     13.49 o 
   4   5   0      117.46      116.98      8.70 o 
   5   5   0       94.26       79.12     10.41 o 
   6   5   0      155.13      158.48     10.01 o 
   7   5   0        3.88        4.55      8.00 o 
   8   5   0        2.51       -6.81      7.44 o 
   9   5   0        9.49      -17.32     24.24 o 
  10   5   0       83.43       55.23     23.51 o 
  11   5   0       31.46        5.37     55.13 o 
   0   6   0      974.19      957.89     31.95 o 
   1   6   0        2.83        5.84      6.30 o 
   2   6   0       66.54       82.24      9.32 o 
   3   6   0      248.08      254.74     14.50 o 
   4   6   0      106.78      105.76     10.64 o 
   5   6   0      115.18      116.66      9.29 o 
   6   6   0        3.30        6.00      7.83 o 
   7   6   0       37.49       34.49     11.86 o 
   8   6   0        0.72      -24.33     24.33 o 
   9   6   0        0.12       10.73     29.00 o 
   1   7   0       80.29       63.38     12.82 o 
   2   7   0        1.42        2.57      8.40 o 
   3   7   0        2.78       -0.58     12.08 o 
   4   7   0        0.12       -2.90      7.71 o 
   5   7   0       29.53       34.19     11.91 o 
   6   7   0       18.01       35.82     11.70 o 
   7   7   0        0.37       29.75     13.20 o 
   8   7   0        9.16       20.58     30.27 o 
   0   8   0        2.29        4.98     10.85 o 
   1   8   0       43.71       47.72     16.90 o 
   2   8   0        4.07        7.53     14.88 o 
   3   8   0        8.67       23.10     18.61 o 
   4   8   0       33.07       22.59     11.49 o 
   5   8   0        1.14       21.15     12.03 o 
   6   8   0        5.47       35.59     40.38 o 
   1   9   0        8.11       55.42     35.18 o 
 -13   1   1       23.55       26.75     34.46 o 
 -12   1   1       88.34       62.19     14.70 o 
 -11   1   1       17.01        7.25      8.86 o 
 -10   1   1        4.44        9.69     11.67 o 
  -9   1   1      246.49      243.43     15.33 o 
  -8   1   1       29.50       37.20     10.29 o 
  -7   1   1        1.49       -2.24      7.59 o 
  -6   1   1      387.15      419.19     14.15 o 
  -5   1   1       26.49       24.13      5.06 o 
  -4   1   1      974.05      886.79     17.17 o 
  -3   1   1     2430.26     2330.63     37.39 o 
  -2   1   1     3515.47     3154.59     53.57 o 
  -1   1   1     1958.63     1672.96     26.39 o 
   0   1   1      872.26      803.68     10.91 o 
   1   1   1      269.31      249.70      6.02 o 
   2   1   1     4748.77     4260.40     59.90 o 
   3   1   1      346.64      338.66     12.76 o 
   4   1   1      803.14      777.53     14.53 o 
   5   1   1      595.63      617.93     13.92 o 
   6   1   1       62.14       59.97      8.49 o 
   7   1   1      339.68      357.06     12.29 o 
   8   1   1       94.29       95.67     10.04 o 
   9   1   1        4.91        7.87      7.11 o 
  10   1   1      123.01      134.00     10.51 o 
  11   1   1       69.08       82.74      9.45 o 
  12   1   1        6.92       -1.11     10.39 o 
 -13   2   1        9.55       50.07     38.88 o 
 -12   2   1        2.26       42.42     32.22 o 
 -11   2   1       53.25       50.08     10.58 o 
 -10   2   1      192.97      202.98     16.57 o 
  -9   2   1       96.98       87.20      7.85 o 
  -8   2   1        0.38        0.57      5.01 o 
  -7   2   1        0.12        0.08      5.54 o 
  -6   2   1      588.09      605.23     11.89 o 
  -5   2   1        6.55       14.07      5.65 o 
  -4   2   1       82.78       79.15      5.40 o 
  -3   2   1        0.02       -0.87      3.80 o 
  -2   2   1      209.85      231.74      6.69 o 
  -1   2   1     2629.29     2558.29     34.88 o 
   0   2   1    11197.83    10201.53    391.23 o 
   1   2   1     9105.99     8807.36    147.14 o 
   2   2   1      395.48      401.25      8.57 o 
   3   2   1      339.64      349.30     14.67 o 
   4   2   1      539.07      507.60     15.60 o 
   5   2   1     1689.69     1689.73     25.75 o 
   6   2   1       46.19       44.06      6.23 o 
   7   2   1      108.47      137.75      7.77 o 
   8   2   1       49.18       44.26      6.95 o 
   9   2   1      234.57      247.60     12.56 o 
  10   2   1      104.19       97.20     11.23 o 
  11   2   1       33.86       28.75     10.55 o 
  12   2   1        3.99        5.76     17.57 o 
 -12   3   1        3.39        8.72     17.92 o 
 -11   3   1        6.58        5.82     15.77 o 
 -10   3   1       26.27       24.92      9.97 o 
  -9   3   1      191.50      202.83     26.16 o 
  -8   3   1       41.34       41.11     12.74 o 
  -7   3   1       29.36       36.69     11.19 o 
  -6   3   1      122.71      130.84     11.47 o 
  -5   3   1      290.51      304.19     11.87 o 
  -4   3   1      689.33      732.11     19.04 o 
  -3   3   1      179.66      176.85      6.99 o 
  -2   3   1       17.34       10.86      5.42 o 
  -1   3   1      783.97      758.28     10.69 o 
   0   3   1      559.26      563.03     19.13 o 
   1   3   1      529.96      514.73     10.51 o 
   2   3   1      274.82      270.16      8.35 o 
   3   3   1      363.17      426.86     12.29 o 
   4   3   1      188.88      211.46      7.52 o 
   5   3   1       48.50       50.56      5.95 o 
   6   3   1       69.88       66.24      7.43 o 
   7   3   1       30.06       17.62      4.71 o 
   8   3   1        6.01        8.04      7.62 o 
   9   3   1       91.53      111.34     12.10 o 
  10   3   1       20.95       21.43     19.43 o 
  11   3   1       32.92       42.95     36.36 o 
  12   3   1       20.95       69.10     19.90 o 
 -11   4   1       61.25       49.00     18.91 o 
 -10   4   1       82.72       95.71     21.50 o 
  -9   4   1       13.02       18.21     14.69 o 
  -8   4   1        0.10        3.27      7.80 o 
  -7   4   1        4.75        7.51      5.10 o 
  -6   4   1      276.46      281.28     13.88 o 
  -5   4   1       73.21       83.49     11.93 o 
  -4   4   1      594.86      636.65     13.35 o 
  -3   4   1       44.55       69.91      9.98 o 
  -2   4   1        1.01        3.20      4.67 o 
  -1   4   1        2.17        1.55      3.51 o 
   0   4   1      530.94      586.62     14.30 o 
   1   4   1      349.06      350.32      8.01 o 
   2   4   1        5.38        2.16      4.38 o 
   3   4   1       62.91       65.53      8.57 o 
   4   4   1        0.01       -0.22      4.65 o 
   5   4   1      118.62      118.07      7.27 o 
   6   4   1       22.76        8.68      7.09 o 
   7   4   1        5.03        8.31      4.68 o 
   8   4   1       16.91       13.23      5.21 o 
   9   4   1       98.81       85.20     24.26 o 
  10   4   1       19.69       52.57     20.34 o 
  11   4   1       43.48       60.95     22.38 o 
 -11   5   1      100.37      162.71     42.32 o 
 -10   5   1        0.00       33.57     32.87 o 
  -9   5   1        6.67       48.76     28.28 o 
  -8   5   1       38.86       44.25     23.98 o 
  -7   5   1       62.35       53.96      7.10 o 
  -6   5   1      187.36      188.69     12.75 o 
  -5   5   1      158.14      151.94     12.66 o 
  -4   5   1        4.15        6.09      6.30 o 
  -3   5   1      208.58      226.77     14.61 o 
  -2   5   1      420.82      381.91     10.59 o 
  -1   5   1       21.00       27.68      6.34 o 
   0   5   1      202.06      222.64     12.13 o 
   1   5   1        8.24       13.87      5.17 o 
   2   5   1        0.36        4.96      5.91 o 
   3   5   1       63.09       57.47      7.29 o 
   4   5   1       57.03       72.75     10.93 o 
   5   5   1        0.38       -3.37      6.54 o 
   6   5   1       30.54       29.14     11.25 o 
   7   5   1       12.38        7.96      7.29 o 
   8   5   1        0.03       20.61     15.02 o 
   9   5   1       12.22       26.33     18.27 o 
  10   5   1      187.12      108.28    126.79 o 
 -10   6   1        1.20       65.96     45.16 o 
  -9   6   1        1.28      -24.11     25.39 o 
  -8   6   1        4.32      -11.28     18.03 o 
  -7   6   1       16.77       18.96      9.00 o 
  -6   6   1      202.98      206.20     17.04 o 
  -5   6   1       15.04       11.12      6.70 o 
  -4   6   1        0.02        2.18      6.27 o 
  -3   6   1       13.93        1.31      8.02 o 
  -2   6   1        3.55        4.50      6.32 o 
  -1   6   1      152.64      147.70     13.53 o 
   0   6   1      423.41      449.64     17.55 o 
   1   6   1        6.98        8.69      7.10 o 
   2   6   1      139.29      166.79     13.02 o 
   3   6   1      207.72      232.05     18.91 o 
   4   6   1        4.74       -2.71      6.91 o 
   5   6   1        3.49        1.97      5.94 o 
   6   6   1       19.33       33.48     16.49 o 
   7   6   1        0.47        4.71     14.32 o 
   8   6   1        2.77        6.95     19.29 o 
   9   6   1        0.54       53.72     98.45 o 
  -8   7   1        0.07       39.96     34.82 o 
  -7   7   1        0.39      -12.46     12.46 o 
  -6   7   1      128.30      124.41     16.69 o 
  -5   7   1       39.44       40.20     17.50 o 
  -4   7   1        1.17       12.75     11.57 o 
  -3   7   1      102.64      101.08     11.69 o 
  -2   7   1       17.81       14.12     13.21 o 
  -1   7   1        0.94        6.79     11.58 o 
   0   7   1       34.48       24.82      9.25 o 
   1   7   1        0.08       -3.19      6.85 o 
   2   7   1        0.01       10.30      8.72 o 
   3   7   1       74.97       65.31     11.84 o 
   4   7   1       10.64       18.75      7.95 o 
   5   7   1       78.13       90.18     19.48 o 
   6   7   1       58.72       49.51     12.82 o 
   7   7   1        0.18       35.93     21.89 o 
   8   7   1        5.90        8.33     17.40 o 
  -6   8   1        0.12       39.94     15.76 o 
  -5   8   1        2.43        9.03      9.98 o 
  -4   8   1        2.73        6.56     11.19 o 
  -3   8   1       21.04       20.32     17.78 o 
  -2   8   1       24.90       26.63     14.49 o 
  -1   8   1        6.61       -4.35     13.55 o 
   0   8   1        5.62        7.33     12.75 o 
   1   8   1       21.08        8.39      9.39 o 
   2   8   1        0.09        1.63      9.80 o 
   3   8   1        0.01       16.39     15.61 o 
   4   8   1        1.67        9.29      8.44 o 
   5   8   1       48.21       61.40     17.98 o 
   6   8   1        1.19       64.13     31.89 o 
  -1   9   1        0.09       18.03     16.58 o 
   0   9   1        6.63        7.19     14.19 o 
   1   9   1        1.58       33.72     25.72 o 
 -13   0   2        0.36       -0.04     12.59 o 
 -12   0   2       56.68       63.78     18.04 o 
 -11   0   2      373.51      418.92     53.47 o 
 -10   0   2      181.62      140.44     17.97 o 
  -9   0   2      575.19      544.20     45.62 o 
  -8   0   2       16.15       22.84     10.00 o 
  -7   0   2       40.53       36.01     16.36 o 
  -6   0   2      433.06      452.35     20.27 o 
  -5   0   2      710.52      702.65     30.94 o 
  -4   0   2      341.57      344.71     22.81 o 
  -3   0   2      284.78      228.17     12.96 o 
  -2   0   2     7370.99     6908.64    179.95 o 
   1   0   2    10363.63     9545.43    205.75 o 
   2   0   2     2663.57     2399.98     51.07 o 
   3   0   2      737.82      682.29     27.73 o 
   4   0   2       82.33       59.02      7.30 o 
   5   0   2     4824.12     5057.81    135.08 o 
   6   0   2       12.68        6.93     10.81 o 
   7   0   2      235.31      222.88     27.84 o 
   8   0   2      183.55      193.73     18.63 o 
   9   0   2      327.10      336.89     27.94 o 
  10   0   2       61.53       44.37     13.65 o 
  11   0   2      116.88      167.26     32.38 o 
  12   0   2       11.30       -2.87     18.80 o 
 -13   1   2        8.54       31.03     29.70 o 
 -12   1   2       13.70       18.89     11.83 o 
 -11   1   2        0.07        4.90      9.65 o 
 -10   1   2      279.18      295.43     18.99 o 
  -9   1   2      686.59      700.50     23.43 o 
  -8   1   2      478.44      493.55     18.39 o 
  -7   1   2      840.10      843.22     19.07 o 
  -6   1   2      268.30      297.69      9.87 o 
  -5   1   2      325.22      342.74     11.51 o 
  -4   1   2      296.49      315.53      9.82 o 
  -3   1   2    12060.51    11481.83    249.31 o 
  -2   1   2      273.74      284.49      8.99 o 
  -1   1   2      294.78      261.27      8.32 o 
   0   1   2    14647.56    12677.57    630.69 o 
   1   1   2    11722.19    10557.56    198.22 o 
   2   1   2     1050.91      847.25     64.26 o 
   3   1   2      921.39      809.44     18.31 o 
   4   1   2     2154.49     2256.17     33.35 o 
   5   1   2      263.82      259.35      9.46 o 
   6   1   2        8.57        3.96      6.32 o 
   7   1   2        8.17        3.63      5.12 o 
   8   1   2      161.42      180.91     10.31 o 
   9   1   2       14.08       26.19      9.87 o 
  10   1   2        0.48       -2.51      7.86 o 
  11   1   2       62.02       50.51      9.09 o 
  12   1   2        1.10        4.69     15.30 o 
 -13   2   2        5.83       32.55     23.65 o 
 -12   2   2        7.93        5.74     10.63 o 
 -11   2   2        7.78       10.77      8.53 o 
 -10   2   2      276.03      286.56     14.23 o 
  -9   2   2      205.97      213.94     11.92 o 
  -8   2   2       76.28       83.54      7.88 o 
  -7   2   2      169.40      185.85     13.90 o 
  -6   2   2      118.98      146.47      8.67 o 
  -5   2   2       33.41       30.02      5.10 o 
  -4   2   2      621.20      646.61     15.60 o 
  -3   2   2     2727.62     2562.23     45.71 o 
  -2   2   2       14.58        8.76      5.11 o 
  -1   2   2     2655.85     2440.81     42.51 o 
   0   2   2     1443.93     1303.60     17.20 o 
   1   2   2     2863.48     2647.78     36.20 o 
   2   2   2      100.61      117.51      6.00 o 
   3   2   2     3063.07     3116.30     43.93 o 
   4   2   2       33.16       21.48      8.43 o 
   5   2   2      168.48      173.33     16.54 o 
   6   2   2        0.39        2.99      3.54 o 
   7   2   2      155.74      164.78      9.81 o 
   8   2   2       19.94       19.41      5.96 o 
   9   2   2        2.80        6.69      6.02 o 
  10   2   2       46.88       40.11      7.62 o 
  11   2   2        0.12       12.49     15.56 o 
  12   2   2       64.64       96.52     18.58 o 
 -12   3   2       58.26       59.07     21.38 o 
 -11   3   2       55.47       51.89     15.21 o 
 -10   3   2       95.20       84.96     10.38 o 
  -9   3   2        4.31       -0.04      6.75 o 
  -8   3   2      165.43      173.34     13.57 o 
  -7   3   2        0.85        1.91      7.98 o 
  -6   3   2        2.42       15.50     11.05 o 
  -5   3   2      333.24      369.74     11.32 o 
  -4   3   2       76.41       74.56      6.66 o 
  -3   3   2       30.43       27.33      5.48 o 
  -2   3   2       59.35       58.43      8.00 o 
  -1   3   2      201.17      212.82      6.98 o 
   0   3   2     1711.10     1727.96     22.25 o 
   1   3   2      247.37      265.06      7.92 o 
   2   3   2      705.72      723.85     21.19 o 
   3   3   2      154.41      186.41      9.97 o 
   4   3   2       86.53      103.51     14.28 o 
   5   3   2       37.39       36.29      4.93 o 
   6   3   2       53.28       51.45      9.33 o 
   7   3   2        0.00        0.71      3.26 o 
   8   3   2        5.30        4.46      3.57 o 
   9   3   2      222.62      218.49     29.84 o 
  10   3   2        0.95       22.17     14.51 o 
  11   3   2        0.47        1.70     13.97 o 
  12   3   2       36.90       61.68     22.70 o 
 -12   4   2        3.06       44.07     25.50 o 
 -11   4   2       18.99       29.12     19.41 o 
 -10   4   2        3.04       -7.13     15.20 o 
  -9   4   2       27.47       22.41     11.50 o 
  -8   4   2       71.13       48.41     15.25 o 
  -7   4   2      271.91      284.54     25.05 o 
  -6   4   2      192.70      193.62     11.46 o 
  -5   4   2      110.26      121.61      9.80 o 
  -4   4   2        0.97        3.92      4.82 o 
  -3   4   2      155.14      157.71      7.50 o 
  -2   4   2        1.21       10.90      4.99 o 
  -1   4   2       20.59       23.84      4.32 o 
   0   4   2     3844.19     3830.73     58.25 o 
   1   4   2     1021.97      973.26     16.41 o 
   2   4   2      153.49      170.14      7.86 o 
   3   4   2      490.52      487.70     12.41 o 
   4   4   2      466.03      510.72     15.46 o 
   5   4   2      474.95      504.21     13.06 o 
   6   4   2        8.05       11.28      5.25 o 
   7   4   2        3.70        2.61      4.19 o 
   8   4   2        0.20        1.10     13.69 o 
   9   4   2      135.04      155.00     28.19 o 
  10   4   2       50.66       54.05     22.79 o 
  11   4   2       36.48       65.10     25.85 o 
 -11   5   2        0.77       89.25     41.50 o 
 -10   5   2       20.19       24.36     16.91 o 
  -9   5   2       70.89       59.45     22.26 o 
  -8   5   2        7.39       11.56      7.41 o 
  -7   5   2       83.90       80.87      9.90 o 
  -6   5   2       27.64       23.75      7.23 o 
  -5   5   2      100.57      105.12     10.60 o 
  -4   5   2      441.41      414.43     18.81 o 
  -3   5   2       27.18       40.43      8.31 o 
  -2   5   2      107.86       99.10      7.75 o 
  -1   5   2       52.75       51.56      6.09 o 
   0   5   2      181.57      200.49     11.45 o 
   1   5   2        6.09       15.95      5.54 o 
   2   5   2      244.62      256.68     10.85 o 
   3   5   2       13.23       16.26      5.26 o 
   4   5   2       68.29       88.33      8.87 o 
   5   5   2       46.44       45.07      6.90 o 
   6   5   2      358.58      376.83     13.24 o 
   7   5   2        7.10        1.72      4.84 o 
   8   5   2       46.28       34.87     22.54 o 
   9   5   2       43.30       47.63     19.94 o 
  10   5   2        0.01       -2.24     21.10 o 
 -10   6   2        0.15      -20.47     35.51 o 
  -9   6   2        0.03       40.18     33.56 o 
  -8   6   2        1.88        1.24      9.78 o 
  -7   6   2       29.91       38.05     16.50 o 
  -6   6   2       20.56       22.26      7.48 o 
  -5   6   2       11.17       12.68      8.45 o 
  -4   6   2       21.19       23.93      8.24 o 
  -3   6   2      339.28      318.42     13.84 o 
  -2   6   2       62.34       56.66      8.28 o 
  -1   6   2      128.43      140.28     11.15 o 
   0   6   2      130.20      126.91      8.72 o 
   1   6   2      147.10      163.12     15.45 o 
   2   6   2      131.66      139.75      9.77 o 
   3   6   2        1.95       -5.55      9.37 o 
   4   6   2       77.54       81.61      8.44 o 
   5   6   2      243.39      250.19     16.94 o 
   6   6   2      130.92      151.18     35.31 o 
   7   6   2        4.65       27.37     17.42 o 
   8   6   2        0.18        4.13     18.53 o 
   9   6   2       12.97       73.68     57.32 o 
  -8   7   2        1.09       10.17     28.20 o 
  -7   7   2       38.65       40.13     11.37 o 
  -6   7   2       50.62       50.83     11.41 o 
  -5   7   2        8.99       14.43      9.79 o 
  -4   7   2       30.91       26.14      9.06 o 
  -3   7   2      156.51      147.51     11.40 o 
  -2   7   2        3.37       11.54     12.58 o 
  -1   7   2       36.83       39.72     10.80 o 
   0   7   2       23.39       10.77      7.89 o 
   1   7   2       21.81       22.81      9.56 o 
   2   7   2       35.69       27.17      9.30 o 
   3   7   2        2.50        1.30     11.00 o 
   4   7   2       20.62       21.76      9.29 o 
   5   7   2       15.90       18.30      8.47 o 
   6   7   2        3.46       23.89     22.85 o 
   7   7   2        0.06        1.26     11.96 o 
   8   7   2       10.76       26.07     19.70 o 
  -6   8   2        7.66       58.12     13.87 o 
  -5   8   2        3.67       20.50     13.73 o 
  -4   8   2        0.41        6.44      9.04 o 
  -3   8   2       20.90       30.61     17.45 o 
  -2   8   2       20.92        2.38     11.56 o 
  -1   8   2        3.52       13.36     10.50 o 
   0   8   2        2.76       19.19     17.31 o 
   1   8   2       94.29       79.75     15.02 o 
   2   8   2       32.87       35.52     13.70 o 
   3   8   2        5.58        2.78     20.46 o 
   4   8   2       27.36       12.05     12.62 o 
   5   8   2        0.87       14.52     18.16 o 
  -1   9   2        0.35       31.85     17.64 o 
   0   9   2       12.90       32.42     20.03 o 
   1   9   2       39.51       71.19     51.96 o 
 -13   1   3       15.15       12.27     11.33 o 
 -12   1   3        0.37       -0.22     11.09 o 
 -11   1   3       45.01       40.69      9.41 o 
 -10   1   3        0.07        2.92      6.96 o 
  -9   1   3     1861.56     1843.12     52.05 o 
  -8   1   3        1.64        6.07      8.69 o 
  -7   1   3       57.82       49.00     10.58 o 
  -6   1   3      261.02      276.52     12.13 o 
  -5   1   3      579.10      580.89     13.34 o 
  -4   1   3        4.55        2.99      5.74 o 
  -3   1   3        0.59        3.07      4.82 o 
  -2   1   3      133.89      106.83      7.27 o 
  -1   1   3     8987.26     8274.78    181.86 o 
   0   1   3    10746.65    10253.79    221.31 o 
   1   1   3      912.40      855.77     16.93 o 
   2   1   3     1496.03     1353.30     30.63 o 
   3   1   3      102.65       91.01      3.48 o 
   4   1   3      942.71      966.45     13.36 o 
   5   1   3        2.10       12.12      4.54 o 
   6   1   3       74.48       99.19      6.77 o 
   7   1   3        2.62       -0.38      5.95 o 
   8   1   3      420.76      395.82     13.47 o 
   9   1   3       21.84       28.70      7.07 o 
  10   1   3        6.68       14.18      9.40 o 
  11   1   3        2.18        7.38      8.58 o 
  12   1   3        2.64       -2.46     17.77 o 
 -13   2   3       51.51       73.17     21.47 o 
 -12   2   3        1.70        2.37     11.01 o 
 -11   2   3       97.71       86.31     14.35 o 
 -10   2   3      122.39      115.42     16.27 o 
  -9   2   3        6.31        6.05      8.63 o 
  -8   2   3        5.40        8.07      6.77 o 
  -7   2   3      350.12      353.67     15.02 o 
  -6   2   3      524.49      518.08     12.85 o 
  -5   2   3        0.06        6.06      6.84 o 
  -4   2   3      192.32      198.14      7.97 o 
  -3   2   3       91.82      104.39      7.20 o 
  -2   2   3     1685.53     1562.52     27.86 o 
  -1   2   3      486.42      452.81     19.12 o 
   0   2   3    13506.22    13134.19    249.95 o 
   1   2   3      884.20      822.92     16.15 o 
   2   2   3     1021.64      970.83     19.70 o 
   3   2   3      444.75      529.98      9.70 o 
   4   2   3     2773.50     3058.28     67.06 o 
   5   2   3       11.01        5.09      4.93 o 
   6   2   3      277.96      263.99      5.63 o 
   7   2   3        3.18        0.50      5.41 o 
   8   2   3       15.64        6.82      4.28 o 
   9   2   3      321.01      299.07     15.01 o 
  10   2   3       18.33       21.59      7.38 o 
  11   2   3        2.24        8.64     22.67 o 
  12   2   3        0.43       33.03     16.97 o 
 -12   3   3       69.49       76.77     22.79 o 
 -11   3   3       67.97       88.89     11.61 o 
 -10   3   3       76.11       67.63     11.52 o 
  -9   3   3      231.43      217.71     13.86 o 
  -8   3   3      111.72      132.74     15.52 o 
  -7   3   3      136.45      116.94     12.73 o 
  -6   3   3      358.68      404.73     13.85 o 
  -5   3   3      553.65      579.17     16.22 o 
  -4   3   3       75.84       76.37      6.86 o 
  -3   3   3       31.41       38.19      5.53 o 
  -2   3   3       79.21       75.23      5.96 o 
  -1   3   3       37.39       29.43      6.43 o 
   0   3   3      740.52      751.74     19.25 o 
   1   3   3      501.19      518.90      9.30 o 
   2   3   3     1985.48     1998.28     29.91 o 
   3   3   3      443.72      422.32      8.21 o 
   4   3   3        0.76        2.63      3.03 o 
   5   3   3        6.23        7.98      3.39 o 
   6   3   3       72.44       90.31     12.81 o 
   7   3   3       19.19       24.59     13.14 o 
   8   3   3        0.22        3.68     11.13 o 
   9   3   3        6.78       23.61     18.07 o 
  10   3   3       11.55       19.94     16.30 o 
  11   3   3       12.81       33.76     21.71 o 
 -12   4   3        0.30       33.63     29.14 o 
 -11   4   3       47.99       40.49     25.27 o 
 -10   4   3       18.24       57.92     23.64 o 
  -9   4   3        3.17        6.39     12.28 o 
  -8   4   3       56.69       41.76     15.88 o 
  -7   4   3      131.45      129.25     32.25 o 
  -6   4   3       22.21       12.13      8.57 o 
  -5   4   3      615.76      636.87     21.92 o 
  -4   4   3      153.47      162.30      9.51 o 
  -3   4   3      186.00      157.36      7.81 o 
  -2   4   3       29.14       23.75      5.36 o 
  -1   4   3       68.33       65.45      5.49 o 
   0   4   3      140.67      168.86      7.28 o 
   1   4   3       25.09       24.62      5.04 o 
   2   4   3        0.59       -2.36      3.31 o 
   3   4   3      905.92      878.22     22.40 o 
   4   4   3      242.44      276.88      9.48 o 
   5   4   3       63.90       69.54      5.84 o 
   6   4   3      112.63      133.75     17.59 o 
   7   4   3        0.45       -1.90     12.55 o 
   8   4   3       13.51        4.73     21.62 o 
   9   4   3        3.20        7.67     24.11 o 
  10   4   3       18.53       59.91     25.14 o 
  11   4   3        0.18        5.08     18.27 o 
 -11   5   3       14.88       22.79     25.07 o 
 -10   5   3        1.59        6.09     16.43 o 
  -9   5   3      196.82      202.15     13.88 o 
  -8   5   3       15.90       18.29      8.11 o 
  -7   5   3       54.20       56.50     10.72 o 
  -6   5   3      231.82      231.81     20.71 o 
  -5   5   3       62.02       84.72     11.09 o 
  -4   5   3       88.81       95.35     11.51 o 
  -3   5   3      150.49      162.51     10.42 o 
  -2   5   3        0.44        3.07      7.96 o 
  -1   5   3      440.71      454.97     14.81 o 
   0   5   3       43.97       58.80      6.76 o 
   1   5   3        0.01        4.31      5.11 o 
   2   5   3        7.24        5.75      5.60 o 
   3   5   3      102.95      104.69      7.16 o 
   4   5   3       46.04       46.69      8.47 o 
   5   5   3       48.86       49.94      7.40 o 
   6   5   3        3.45        3.32      7.21 o 
   7   5   3       27.38       25.03     16.54 o 
   8   5   3       34.60       27.48     18.00 o 
   9   5   3       59.14       36.03     21.06 o 
  10   5   3       57.77       77.17     33.27 o 
 -10   6   3        8.15       29.20     33.78 o 
  -9   6   3        1.73       -2.15     52.49 o 
  -8   6   3        0.03        2.23     11.14 o 
  -7   6   3       16.63       24.97     13.06 o 
  -6   6   3      223.33      214.51     20.90 o 
  -5   6   3        1.01        3.28      9.36 o 
  -4   6   3      173.34      168.50     16.27 o 
  -3   6   3        6.10        6.68      7.42 o 
  -2   6   3       12.54        4.58      6.16 o 
  -1   6   3       31.85       40.03     13.44 o 
   0   6   3       10.48        9.38      7.30 o 
   1   6   3       76.46       72.10      9.44 o 
   2   6   3      275.61      295.67     12.26 o 
   3   6   3      161.87      154.75      9.82 o 
   4   6   3       17.01       15.24      7.03 o 
   5   6   3       67.44       51.08     10.30 o 
   6   6   3       99.36      110.10      9.59 o 
   7   6   3       22.48        7.55     18.46 o 
   8   6   3       61.37       36.32     20.55 o 
   9   6   3        1.41       38.12     32.51 o 
  -8   7   3        6.38       16.72     30.67 o 
  -7   7   3        0.50       21.67     21.26 o 
  -6   7   3       21.92       35.18     11.71 o 
  -5   7   3       63.87       55.43     13.64 o 
  -4   7   3       96.46       92.03     15.67 o 
  -3   7   3       68.70       56.94      9.87 o 
  -2   7   3        0.03       11.95     12.52 o 
  -1   7   3       22.72       19.25     14.27 o 
   0   7   3        3.60       15.04      8.13 o 
   1   7   3        0.50        9.45      9.21 o 
   2   7   3       28.72       33.23     10.69 o 
   3   7   3        2.03       24.38     16.14 o 
   4   7   3        5.90        9.87      9.53 o 
   5   7   3       24.64       32.92     12.56 o 
   6   7   3       11.51       46.11     23.39 o 
   7   7   3        0.25       54.36     33.48 o 
  -6   8   3        4.41       18.64     18.95 o 
  -5   8   3       24.34       29.46     11.62 o 
  -4   8   3       13.95       28.25     10.86 o 
  -3   8   3       56.34       43.47     12.88 o 
  -2   8   3       70.04       65.63     13.28 o 
  -1   8   3        1.47       20.27     13.73 o 
   0   8   3        0.02       -2.11     14.14 o 
   1   8   3        7.28       -2.58      9.46 o 
   2   8   3       27.38       11.33     13.85 o 
   3   8   3       39.39       64.72     24.84 o 
   4   8   3        2.84       -3.45      9.80 o 
   5   8   3       16.81       40.61     27.06 o 
  -1   9   3       13.14       17.84     23.61 o 
   0   9   3        0.07        7.34     17.86 o 
 -13   0   4       63.02       50.58     16.91 o 
 -12   0   4       50.11       56.54     19.69 o 
 -11   0   4       11.59        4.23     12.40 o 
 -10   0   4       61.95       56.13     16.64 o 
  -9   0   4      259.85      235.65     21.54 o 
  -8   0   4      393.70      350.50     31.71 o 
  -7   0   4      485.94      479.81     33.08 o 
  -6   0   4     1187.51     1190.59     37.29 o 
  -5   0   4        0.07       -5.71      9.27 o 
  -4   0   4     5479.36     5147.15    141.21 o 
  -3   0   4      196.45      165.39     31.10 o 
  -2   0   4     8880.33     8162.40    233.63 o 
  -1   0   4        4.11        8.15      5.08 o 
   0   0   4       37.73       34.01      3.62 o 
   1   0   4     6495.79     6493.47    163.16 o 
   2   0   4      891.65      834.29     38.48 o 
   3   0   4        0.38       -1.12      4.11 o 
   4   0   4     2804.80     3081.23     71.13 o 
   5   0   4      671.16      772.62     41.56 o 
   6   0   4      148.38      162.67     11.30 o 
   7   0   4       75.24       63.31     14.25 o 
   8   0   4       50.29       35.06     14.96 o 
   9   0   4       68.04       18.62     16.80 o 
  10   0   4       50.34       21.24     14.12 o 
  11   0   4      126.89       24.76     17.22 o 
  12   0   4        0.05        4.62     45.34 o 
 -13   1   4        2.76       15.35     13.86 o 
 -12   1   4        2.35       11.13     12.32 o 
 -11   1   4      104.66       86.73     12.31 o 
 -10   1   4      269.71      249.55     21.40 o 
  -9   1   4     1422.26     1397.77     34.10 o 
  -8   1   4      137.94      142.09     14.76 o 
  -7   1   4      635.13      651.90     23.03 o 
  -6   1   4       84.62       80.53     10.01 o 
  -5   1   4      284.88      292.50     11.11 o 
  -4   1   4     4363.63     4106.31     71.33 o 
  -3   1   4      846.02      833.85     21.67 o 
  -2   1   4     2454.74     2386.72     42.47 o 
  -1   1   4     1010.85      902.73     18.41 o 
   0   1   4      357.26      337.57     14.60 o 
   1   1   4     1238.38     1112.67     21.97 o 
   2   1   4      309.34      298.94     11.26 o 
   3   1   4     2982.17     2849.99    112.17 o 
   4   1   4     1159.38     1189.67     19.78 o 
   5   1   4      284.93      303.33      7.69 o 
   6   1   4       24.98       31.67      6.01 o 
   7   1   4      119.50      134.00      8.92 o 
   8   1   4       56.82       72.66      7.04 o 
   9   1   4       57.43       52.52      8.31 o 
  10   1   4        6.60        6.86      7.83 o 
  11   1   4       14.69       12.09     18.67 o 
  12   1   4        8.68       26.04     16.09 o 
 -13   2   4        1.94       21.43     11.19 o 
 -12   2   4        4.12       14.45     15.88 o 
 -11   2   4        7.22       11.99      8.70 o 
 -10   2   4        1.63       -1.61      8.13 o 
  -9   2   4      142.33      116.55     10.79 o 
  -8   2   4     1083.59     1055.30     26.84 o 
  -7   2   4      410.14      431.83     15.18 o 
  -6   2   4       19.38       26.32      5.98 o 
  -5   2   4      129.52      123.84      8.70 o 
  -4   2   4     1276.66     1292.17     24.86 o 
  -3   2   4        8.10        2.96      5.43 o 
  -2   2   4     2252.31     2167.59     43.40 o 
  -1   2   4     3719.61     3796.00     94.19 o 
   0   2   4      525.92      499.76     11.54 o 
   1   2   4      369.64      341.71      8.41 o 
   2   2   4     2308.39     2386.82     33.23 o 
   3   2   4       53.83       57.85      6.80 o 
   4   2   4      400.30      448.34     19.30 o 
   5   2   4       42.01       61.20      9.15 o 
   6   2   4      402.21      415.51     19.86 o 
   7   2   4       92.96      106.46     16.47 o 
   8   2   4       28.26       26.83      7.87 o 
   9   2   4       29.09       18.73      5.76 o 
  10   2   4       16.21        6.77     22.82 o 
  11   2   4        1.31        2.73     14.41 o 
  12   2   4        0.24      -12.86     20.48 o 
 -12   3   4        1.24        0.61     12.23 o 
 -11   3   4        3.49        7.93      9.50 o 
 -10   3   4       50.45       51.44     13.33 o 
  -9   3   4       24.16       26.05     10.71 o 
  -8   3   4       63.79       66.79     12.64 o 
  -7   3   4       40.63       49.46      8.44 o 
  -6   3   4       85.20       99.66     18.34 o 
  -5   3   4      473.29      488.11     19.74 o 
  -4   3   4      865.74      829.67     16.99 o 
  -3   3   4     1847.81     1947.71     38.69 o 
  -2   3   4      105.56      111.66      8.13 o 
  -1   3   4     1229.34     1241.69     19.95 o 
   0   3   4      166.22      156.36      6.11 o 
   1   3   4     2171.89     2170.45     25.49 o 
   2   3   4     2097.03     2197.77     33.68 o 
   3   3   4      828.18      856.90     13.27 o 
   4   3   4      195.68      185.41     14.09 o 
   5   3   4       20.17        6.90     15.40 o 
   6   3   4        7.16        9.70     11.31 o 
   7   3   4       95.16       81.43     15.34 o 
   8   3   4      337.15      327.21     28.04 o 
   9   3   4        0.26        3.83     16.63 o 
  10   3   4       33.27       39.96     17.12 o 
  11   3   4        5.47       22.41     21.43 o 
 -12   4   4       20.68      -15.45     31.68 o 
 -11   4   4        0.56       -3.80     15.49 o 
 -10   4   4       54.69       68.80     24.56 o 
  -9   4   4        1.37       -5.66      8.99 o 
  -8   4   4      150.86      163.35     12.25 o 
  -7   4   4      299.59      328.61     14.85 o 
  -6   4   4      204.72      209.85     15.87 o 
  -5   4   4       38.53       38.28      7.47 o 
  -4   4   4       13.63       19.75      6.00 o 
  -3   4   4        6.54        7.53      5.98 o 
  -2   4   4      544.18      516.95     11.28 o 
  -1   4   4      553.43      588.48     15.29 o 
   0   4   4      865.33      902.64     17.54 o 
   1   4   4      307.76      317.94      8.44 o 
   2   4   4      177.27      204.57      9.56 o 
   3   4   4      198.07      202.54     10.75 o 
   4   4   4        0.29       -4.28      4.28 o 
   5   4   4      186.29      202.06     18.52 o 
   6   4   4        7.74        6.32     14.68 o 
   7   4   4       44.78       31.04     15.34 o 
   8   4   4       98.58       93.98     19.23 o 
   9   4   4       47.94       69.10     19.85 o 
  10   4   4       23.31       50.99     24.19 o 
  11   4   4        3.78        1.01     21.07 o 
 -11   5   4        0.33       33.82     31.69 o 
 -10   5   4       14.04       21.36     27.65 o 
  -9   5   4      127.31      156.07     19.79 o 
  -8   5   4        0.00        8.96     10.17 o 
  -7   5   4        6.13        6.45      8.79 o 
  -6   5   4        0.11        0.25      8.38 o 
  -5   5   4        7.04       15.10      9.74 o 
  -4   5   4      358.80      392.01     17.35 o 
  -3   5   4        8.40       10.05      5.73 o 
  -2   5   4      137.94      133.26     10.40 o 
  -1   5   4      248.48      276.18     12.25 o 
   0   5   4      345.27      337.45     10.84 o 
   1   5   4      934.56      956.02     27.11 o 
   2   5   4      173.66      174.85      8.14 o 
   3   5   4        8.64        2.22      5.09 o 
   4   5   4        5.45        6.02      5.02 o 
   5   5   4       23.09       13.14      5.24 o 
   6   5   4        2.72       -0.41     13.98 o 
   7   5   4       86.13       80.58     30.50 o 
   8   5   4        3.12       20.49     24.98 o 
   9   5   4       30.75       16.01     17.12 o 
  10   5   4        5.82       68.91     27.08 o 
 -10   6   4        0.12       -8.36     42.97 o 
  -9   6   4        0.10       -0.12     21.42 o 
  -8   6   4        0.03       17.05     13.38 o 
  -7   6   4        0.04       15.05     26.34 o 
  -6   6   4       38.90       25.17     10.98 o 
  -5   6   4        3.14       12.34      8.32 o 
  -4   6   4      270.16      274.24     13.58 o 
  -3   6   4      300.89      306.71     20.77 o 
  -2   6   4      139.82      119.25     24.41 o 
  -1   6   4        1.80       -3.05     10.16 o 
   0   6   4        1.31        1.83      6.18 o 
   1   6   4       43.92       37.18      7.55 o 
   2   6   4      151.69      161.94     10.80 o 
   3   6   4       12.17       16.58      6.97 o 
   4   6   4        0.22        0.07      7.14 o 
   5   6   4        0.52       10.34      9.40 o 
   6   6   4       67.37      116.32     27.11 o 
   7   6   4        1.20        8.73     22.20 o 
   8   6   4       19.02       13.18     23.25 o 
   9   6   4        3.08       46.36     33.76 o 
  -8   7   4        9.55       33.10     34.36 o 
  -7   7   4       20.66       28.58     13.30 o 
  -6   7   4       22.09       23.49     13.16 o 
  -5   7   4       25.08        4.60     11.07 o 
  -4   7   4       23.11       13.61      9.45 o 
  -3   7   4        0.42        2.44      7.17 o 
  -2   7   4        0.81       -1.19     10.73 o 
  -1   7   4        5.92        5.59     10.90 o 
   0   7   4        4.69        7.77     10.87 o 
   1   7   4        3.93        7.81      7.49 o 
   2   7   4       33.69       30.40      9.24 o 
   3   7   4        8.71        6.29      6.65 o 
   4   7   4       20.40       25.19     13.37 o 
   5   7   4        8.28       10.69     12.31 o 
   6   7   4        2.68      -21.74     21.74 o 
   7   7   4        1.20       -7.31     16.82 o 
  -6   8   4       23.80        9.87     11.60 o 
  -5   8   4        1.22        8.70     11.31 o 
  -4   8   4        0.18        8.63     10.03 o 
  -3   8   4       22.58       51.66     20.59 o 
  -2   8   4        3.41       15.40     16.37 o 
  -1   8   4       16.38       11.89     13.93 o 
   0   8   4        5.36        6.34     11.64 o 
   1   8   4       49.30       28.67     13.13 o 
   2   8   4       67.28       60.71     15.28 o 
   3   8   4       81.77       40.53     31.43 o 
   4   8   4        0.13       65.78     25.91 o 
   5   8   4        0.00        9.25     22.61 o 
 -13   1   5        5.35       28.59     15.81 o 
 -12   1   5       28.51       23.82     10.50 o 
 -11   1   5       60.62       68.13     17.14 o 
 -10   1   5      104.38      114.96     19.96 o 
  -9   1   5     1258.13     1271.18     29.73 o 
  -8   1   5      189.20      186.92     11.95 o 
  -7   1   5        0.03        1.98      7.40 o 
  -6   1   5      208.20      208.21      9.68 o 
  -5   1   5        4.55        9.53      8.48 o 
  -4   1   5     6726.42     6726.31    134.53 o 
  -3   1   5       28.05       25.23      6.07 o 
  -2   1   5    13101.38    12232.70    278.19 o 
  -1   1   5     1758.11     1743.28     35.40 o 
   0   1   5     1046.54      971.71     15.45 o 
   1   1   5     2036.36     1994.14     24.33 o 
   2   1   5      723.45      608.14     26.81 o 
   3   1   5        1.80        1.98      2.12 o 
   4   1   5       17.12       19.07      5.27 o 
   5   1   5       22.06       47.05      4.43 o 
   6   1   5      114.23      133.53      9.03 o 
   7   1   5       30.69       32.16      8.93 o 
   8   1   5       16.25       21.91      7.01 o 
   9   1   5       13.59       10.00      6.47 o 
  10   1   5        9.84       10.30      7.45 o 
  11   1   5       15.10       23.78     13.37 o 
  12   1   5        0.52       22.51     14.79 o 
 -13   2   5        4.02       25.55     11.85 o 
 -12   2   5       14.70       35.47     16.83 o 
 -11   2   5        0.72        6.29     13.89 o 
 -10   2   5       44.37       35.38      8.85 o 
  -9   2   5        5.58       14.54      8.25 o 
  -8   2   5      358.80      369.15     15.15 o 
  -7   2   5        9.03        5.26      9.64 o 
  -6   2   5      112.58      116.13      8.84 o 
  -5   2   5      304.10      327.41     14.03 o 
  -4   2   5      290.28      317.86     14.78 o 
  -3   2   5       99.78      104.00      8.79 o 
  -2   2   5        0.32        2.55      8.08 o 
  -1   2   5     2666.54     2572.84     39.87 o 
   0   2   5     4125.15     3835.91     58.83 o 
   1   2   5        7.28        7.76      4.65 o 
   2   2   5      185.47      152.39      3.81 o 
   3   2   5      655.09      636.47     16.35 o 
   4   2   5      103.26      132.25     13.45 o 
   5   2   5      173.26      201.21     40.96 o 
   6   2   5      639.60      641.14     21.56 o 
   7   2   5       34.13       32.99     10.40 o 
   8   2   5      367.09      332.65     19.05 o 
   9   2   5        0.23      -11.66     12.72 o 
  10   2   5        5.72        2.51     16.75 o 
  11   2   5        0.81       26.19     26.50 o 
 -13   3   5        6.61       21.17     27.23 o 
 -12   3   5       19.42       20.89     13.18 o 
 -11   3   5       57.29       64.35     18.56 o 
 -10   3   5       50.93       52.25     10.01 o 
  -9   3   5      509.95      503.37     21.86 o 
  -8   3   5       77.34       79.42     10.88 o 
  -7   3   5       14.01       16.91      7.09 o 
  -6   3   5       26.82       29.10     10.73 o 
  -5   3   5      601.79      580.64     22.21 o 
  -4   3   5        2.28       -1.87     11.19 o 
  -3   3   5       23.67       12.32      7.35 o 
  -2   3   5       46.19       41.19      7.81 o 
  -1   3   5       75.49       78.74      4.75 o 
   0   3   5     1390.02     1396.18     23.09 o 
   1   3   5      869.94      816.75     17.84 o 
   2   3   5       44.31       56.42      7.44 o 
   3   3   5      265.42      277.26      5.92 o 
   4   3   5       19.32        5.37     10.24 o 
   5   3   5        0.17      -10.57     10.57 o 
   6   3   5       17.88        4.67     12.82 o 
   7   3   5       34.59       40.76     13.83 o 
   8   3   5       12.80       24.77     16.79 o 
   9   3   5        1.22        2.31     16.41 o 
  10   3   5        3.14       -2.76     16.48 o 
  11   3   5        4.13        0.31     17.34 o 
 -12   4   5       28.40       -7.90     54.40 o 
 -11   4   5        0.02       11.06     27.58 o 
 -10   4   5        7.45       31.33     25.39 o 
  -9   4   5        9.44        9.34     13.12 o 
  -8   4   5       63.49       68.17     17.57 o 
  -7   4   5      234.91      234.74     16.22 o 
  -6   4   5       16.76       25.64      9.22 o 
  -5   4   5        1.28       -7.82      7.82 o 
  -4   4   5       28.70       24.16      9.85 o 
  -3   4   5      371.79      402.68     12.80 o 
  -2   4   5        7.31        6.20      5.38 o 
  -1   4   5       15.05       21.49      6.65 o 
   0   4   5      257.42      263.46      9.99 o 
   1   4   5      601.54      569.82     14.86 o 
   2   4   5      677.16      710.83     14.41 o 
   3   4   5       55.28       80.05      7.71 o 
   4   4   5      267.53      233.58      6.93 o 
   5   4   5      279.44      292.18     22.51 o 
   6   4   5      229.39      246.99     21.55 o 
   7   4   5      161.64      159.25     25.00 o 
   8   4   5        1.65        3.68     14.60 o 
   9   4   5       20.79       55.68     25.76 o 
  10   4   5        9.86       12.30     16.12 o 
 -11   5   5        5.25       81.29     50.40 o 
 -10   5   5       23.27       14.93     10.38 o 
  -9   5   5       76.40       54.02     17.97 o 
  -8   5   5       40.76       29.03     10.45 o 
  -7   5   5       39.40       38.93      8.23 o 
  -6   5   5       73.16       89.68     10.64 o 
  -5   5   5       17.95       11.31      7.70 o 
  -4   5   5      575.49      566.59     20.32 o 
  -3   5   5        0.66        1.22      4.93 o 
  -2   5   5        0.28        5.98      6.66 o 
  -1   5   5       11.60        2.20      8.73 o 
   0   5   5        0.26       -1.11      8.10 o 
   1   5   5       12.58        7.97      4.64 o 
   2   5   5      114.66      122.26      7.69 o 
   3   5   5      243.42      251.07      9.97 o 
   4   5   5      227.45      243.63     17.88 o 
   5   5   5      203.64      200.13      6.57 o 
   6   5   5       29.66       19.25     14.11 o 
   7   5   5        2.12      -17.54     17.62 o 
   8   5   5       43.31       65.96     18.69 o 
   9   5   5        0.78       16.54     17.16 o 
  10   5   5       16.13       53.34     59.48 o 
 -10   6   5       17.52       36.02     28.27 o 
  -9   6   5        3.18       20.41     10.13 o 
  -8   6   5       17.88       -1.94      7.69 o 
  -7   6   5       50.22       46.66     11.77 o 
  -6   6   5        2.29        2.26     10.53 o 
  -5   6   5       22.23       21.06      8.34 o 
  -4   6   5       21.02       27.47      7.40 o 
  -3   6   5      463.00      412.65     18.14 o 
  -2   6   5       15.45       21.25      8.81 o 
  -1   6   5       63.88       52.06     12.10 o 
   0   6   5      157.34      146.85     11.56 o 
   1   6   5      498.06      438.52     17.13 o 
   2   6   5       63.89       47.87      6.58 o 
   3   6   5      138.96      136.79      9.88 o 
   4   6   5       28.86       25.89      5.28 o 
   5   6   5        0.62        6.06      5.05 o 
   6   6   5        0.01       20.86     36.74 o 
   7   6   5       12.90       31.21     22.20 o 
   8   6   5        0.03       10.83     27.03 o 
  -8   7   5       29.86       24.40     13.90 o 
  -7   7   5        0.01        1.24      8.71 o 
  -6   7   5        4.49       13.47      9.04 o 
  -5   7   5       32.90       37.13     11.33 o 
  -4   7   5       66.94       52.01     11.11 o 
  -3   7   5      103.95       77.23     13.08 o 
  -2   7   5      302.07      287.52     18.30 o 
  -1   7   5        0.72       -8.89     12.72 o 
   0   7   5        1.20       11.02     10.95 o 
   1   7   5       50.30       46.16     11.21 o 
   2   7   5      167.62      139.17     23.13 o 
   3   7   5       24.27       25.67      8.44 o 
   4   7   5        1.67       -1.19      5.56 o 
   5   7   5       21.71       85.26     24.53 o 
   6   7   5        6.47       33.88     26.99 o 
   7   7   5        0.76       27.97     31.01 o 
  -6   8   5        3.43       17.67     11.27 o 
  -5   8   5        6.02       23.09     13.75 o 
  -4   8   5       20.00       18.94     14.63 o 
  -3   8   5       68.70       60.98     16.43 o 
  -2   8   5        1.84       18.87     17.38 o 
  -1   8   5        2.65       25.07     15.57 o 
   0   8   5        9.56       27.55     16.41 o 
   1   8   5        2.43        0.80     20.20 o 
   2   8   5       52.86       35.79     14.01 o 
   3   8   5       74.63       62.25     20.60 o 
   4   8   5        8.03       52.43     44.53 o 
   5   8   5        1.43       13.88     28.19 o 
 -13   0   6       23.39       43.55     37.46 o 
 -12   0   6        1.97       -3.56     14.99 o 
 -11   0   6       48.19       55.94     18.92 o 
 -10   0   6      747.20      723.90     30.53 o 
  -9   0   6     1131.86     1191.87     48.40 o 
  -8   0   6      210.44      241.18     22.36 o 
  -7   0   6      283.08      310.71     18.28 o 
  -6   0   6      304.73      324.49     17.37 o 
  -5   0   6     1116.91     1248.70     59.63 o 
  -4   0   6     3984.93     3670.18     98.98 o 
  -3   0   6      875.89      816.17     24.67 o 
  -2   0   6      970.85      932.08     25.89 o 
  -1   0   6     3889.38     3577.23     84.98 o 
   0   0   6      120.58      125.11      6.01 o 
   1   0   6     7569.34     7009.07    140.85 o 
   2   0   6     1140.05     1052.96     22.24 o 
   3   0   6      687.08      681.83     38.12 o 
   4   0   6     4768.24     5138.89    143.28 o 
   5   0   6      199.62      243.04     11.44 o 
   6   0   6       11.85       17.87      9.85 o 
   7   0   6      347.64      354.69     15.95 o 
   8   0   6      108.09      125.04     20.40 o 
   9   0   6      189.56      234.80     16.73 o 
  10   0   6       11.81        1.32     12.03 o 
  11   0   6        0.39       -9.65     14.32 o 
  12   0   6       10.14       33.29     54.42 o 
 -13   1   6        2.71       10.38     13.46 o 
 -12   1   6       19.64       15.74     11.30 o 
 -11   1   6       24.81       17.56     13.36 o 
 -10   1   6       36.97       26.56     11.61 o 
  -9   1   6      242.99      224.87     18.00 o 
  -8   1   6      351.17      380.86     17.33 o 
  -7   1   6       33.15       37.64      7.96 o 
  -6   1   6      119.61      165.33     15.72 o 
  -5   1   6       35.25       58.48      8.10 o 
  -4   1   6     3182.55     3172.09     55.70 o 
  -3   1   6     2941.27     2780.86     45.12 o 
  -2   1   6    14568.11    13688.00    333.65 o 
  -1   1   6     1416.28     1453.61     32.28 o 
   0   1   6     1143.63     1081.12     15.17 o 
   1   1   6       15.72       19.49      3.83 o 
   2   1   6       23.51       19.89      3.12 o 
   3   1   6      174.39      182.24      3.92 o 
   4   1   6      710.85      748.23     13.02 o 
   5   1   6       13.64       20.92      4.76 o 
   6   1   6      455.21      485.70     15.19 o 
   7   1   6       15.42        6.96      4.34 o 
   8   1   6      117.62      100.77      8.15 o 
   9   1   6        2.92        5.96      5.30 o 
  10   1   6        2.77       11.52      8.02 o 
  11   1   6        0.37       17.75     13.08 o 
 -13   2   6        9.22       31.23     22.94 o 
 -12   2   6        0.48       11.99     13.83 o 
 -11   2   6        0.21        8.30      9.17 o 
 -10   2   6       68.60       58.40     10.35 o 
  -9   2   6      180.24      167.81     12.61 o 
  -8   2   6        0.00       15.75      9.27 o 
  -7   2   6      592.49      596.71     22.22 o 
  -6   2   6      400.86      444.70     14.04 o 
  -5   2   6       93.65       95.90      7.74 o 
  -4   2   6      689.64      663.76     14.60 o 
  -3   2   6       13.53       19.74      5.79 o 
  -2   2   6        5.40       -1.31      8.17 o 
  -1   2   6     1448.81     1368.68     32.91 o 
   0   2   6     1212.00     1160.13     20.23 o 
   1   2   6      367.39      360.20      9.01 o 
   2   2   6       11.19        5.80      2.05 o 
   3   2   6     1302.29     1385.22     27.71 o 
   4   2   6        1.17        5.17      9.51 o 
   5   2   6       11.06       16.29      8.30 o 
   6   2   6       50.80       50.21     13.78 o 
   7   2   6      305.97      319.36     28.01 o 
   8   2   6      627.90      680.85     33.16 o 
   9   2   6       19.04       -6.82     12.19 o 
  10   2   6       61.37       29.63     16.87 o 
  11   2   6       17.09       33.96     18.47 o 
 -13   3   6        5.38        1.77     26.06 o 
 -12   3   6        0.17       19.51     19.46 o 
 -11   3   6       88.20       84.76     18.31 o 
 -10   3   6        3.50       -2.36      8.30 o 
  -9   3   6      376.16      360.03     17.28 o 
  -8   3   6      797.40      792.01     29.72 o 
  -7   3   6        1.25       -5.69     11.53 o 
  -6   3   6      333.64      331.85     17.83 o 
  -5   3   6      552.49      533.19     18.14 o 
  -4   3   6       31.46       33.29      7.77 o 
  -3   3   6       28.36       31.86      6.52 o 
  -2   3   6      408.77      408.26     11.62 o 
  -1   3   6      126.89      121.87      8.00 o 
   0   3   6     1870.79     2107.31     43.86 o 
   1   3   6      244.04      228.12     11.08 o 
   2   3   6       25.97       18.53      4.78 o 
   3   3   6       12.05       22.11      7.89 o 
   4   3   6      563.44      515.49     25.73 o 
   5   3   6        8.96       19.93     11.80 o 
   6   3   6       25.26       18.43     10.82 o 
   7   3   6        0.33       -6.80     12.22 o 
   8   3   6      230.56      249.77     29.00 o 
   9   3   6      103.18       75.65     17.97 o 
  10   3   6        0.00       29.90     20.37 o 
  11   3   6        6.71       53.15     29.70 o 
 -12   4   6       14.06       32.91     58.61 o 
 -11   4   6        0.20       19.29     24.13 o 
 -10   4   6       90.62      152.55     56.82 o 
  -9   4   6        1.61       13.00     14.69 o 
  -8   4   6       16.95        9.99      9.74 o 
  -7   4   6      497.68      491.86     19.75 o 
  -6   4   6        8.45       22.79      7.70 o 
  -5   4   6       15.16       15.17     10.48 o 
  -4   4   6       52.40       60.85      8.68 o 
  -3   4   6       47.41       43.84      5.24 o 
  -2   4   6       37.22       47.46      6.50 o 
  -1   4   6      136.34      143.43      9.68 o 
   0   4   6        2.29        7.30      6.58 o 
   1   4   6      493.75      456.90     12.38 o 
   2   4   6      175.98      155.53     18.32 o 
   3   4   6      136.56      140.88      8.39 o 
   4   4   6       15.92       25.94     13.23 o 
   5   4   6        6.39        9.45     15.55 o 
   6   4   6      342.55      338.94     23.43 o 
   7   4   6       80.87       68.93     16.04 o 
   8   4   6       30.36       35.40     17.72 o 
   9   4   6       15.61       48.86     22.99 o 
  10   4   6        8.30       37.34     24.44 o 
 -11   5   6        0.17        1.58     34.31 o 
 -10   5   6       20.33       16.02     11.44 o 
  -9   5   6       57.65       59.50     12.26 o 
  -8   5   6        3.75        8.32     14.08 o 
  -7   5   6       34.76       33.07      9.79 o 
  -6   5   6       72.06       71.71      8.67 o 
  -5   5   6      472.82      479.12     17.24 o 
  -4   5   6       67.08       55.23      7.79 o 
  -3   5   6       18.88       24.29      5.52 o 
  -2   5   6       30.48       22.61      7.80 o 
  -1   5   6      150.01      165.63     11.24 o 
   0   5   6      111.87      127.46     10.99 o 
   1   5   6       68.37       59.35      7.28 o 
   2   5   6       71.75       71.91      5.22 o 
   3   5   6      198.70      207.88     10.00 o 
   4   5   6       64.69       58.00      6.19 o 
   5   5   6        1.44       -1.41     11.69 o 
   6   5   6       47.36       36.17     20.58 o 
   7   5   6        7.35        0.33     15.19 o 
   8   5   6        5.96       59.51     25.01 o 
   9   5   6       35.64       12.94     29.14 o 
 -10   6   6        8.21       94.35     68.19 o 
  -9   6   6       10.38       57.00     31.34 o 
  -8   6   6        0.73       12.26      9.59 o 
  -7   6   6       67.32       75.77     29.44 o 
  -6   6   6        0.92        6.96     10.99 o 
  -5   6   6        6.12        3.67      6.39 o 
  -4   6   6        2.00        7.43      8.31 o 
  -3   6   6        6.42        9.15      7.34 o 
  -2   6   6       79.78       81.08     13.62 o 
  -1   6   6      102.49       98.63     13.30 o 
   0   6   6       11.58        9.30     12.16 o 
   1   6   6      231.55      224.04     17.38 o 
   2   6   6      275.63      252.73     18.89 o 
   3   6   6       14.13       15.62      6.31 o 
   4   6   6       52.97       54.91      7.60 o 
   5   6   6        0.59       -2.29      7.92 o 
   6   6   6        2.83       18.58     18.77 o 
   7   6   6       23.69       47.88     18.93 o 
   8   6   6       12.57       26.30     21.53 o 
  -8   7   6       14.88       34.31     18.88 o 
  -7   7   6       15.41       25.92     14.90 o 
  -6   7   6       16.68       34.01     19.47 o 
  -5   7   6       13.60       18.79     10.64 o 
  -4   7   6       39.20       53.08     12.40 o 
  -3   7   6       32.09       25.84     10.54 o 
  -2   7   6      183.93      202.79     15.47 o 
  -1   7   6        2.51       11.77     14.03 o 
   0   7   6       25.68       20.99     13.23 o 
   1   7   6        2.56       -1.38      9.67 o 
   2   7   6       78.98       86.42     14.32 o 
   3   7   6       39.15       20.70     12.06 o 
   4   7   6       28.61       25.68     10.93 o 
   5   7   6        9.03       -7.36     16.36 o 
   6   7   6        2.75       18.39     27.23 o 
   7   7   6        1.40       23.96     24.63 o 
  -6   8   6       33.49       44.15     13.19 o 
  -5   8   6        9.67       17.01     12.03 o 
  -4   8   6       16.29       39.48     15.74 o 
  -3   8   6       10.71       13.09     17.58 o 
  -2   8   6       20.77       23.10     16.43 o 
  -1   8   6        1.75        3.05     17.63 o 
   0   8   6       22.48       18.53     15.54 o 
   1   8   6        0.20        5.60     21.47 o 
   2   8   6        0.74       30.88     29.20 o 
   3   8   6       40.85       25.83     17.67 o 
   4   8   6        3.41       58.81     25.01 o 
 -13   1   7       37.56       34.36     13.31 o 
 -12   1   7        4.54       -2.83     11.03 o 
 -11   1   7       13.07       14.54     11.49 o 
 -10   1   7      108.70      123.30     16.13 o 
  -9   1   7       22.09       20.91     10.03 o 
  -8   1   7       46.60       38.76     13.15 o 
  -7   1   7      185.60      189.80     32.26 o 
  -6   1   7      119.64      128.36      9.26 o 
  -5   1   7      812.46      806.58     22.83 o 
  -4   1   7        0.11        3.04      6.51 o 
  -3   1   7      878.24      830.11     19.89 o 
  -2   1   7     1304.31     1252.92     25.49 o 
  -1   1   7       16.84        2.54      5.57 o 
   0   1   7      311.13      293.30      8.04 o 
   1   1   7      737.28      759.58     10.25 o 
   2   1   7       47.83       56.38      4.98 o 
   3   1   7      985.00      946.46     12.19 o 
   4   1   7       80.23       79.39      3.46 o 
   5   1   7        3.31        1.73      5.26 o 
   6   1   7       29.85       36.95      5.75 o 
   7   1   7       36.55       27.45      6.46 o 
   8   1   7       85.60       87.30     11.74 o 
   9   1   7      229.43      209.31     11.02 o 
  10   1   7        1.44       18.11     11.25 o 
  11   1   7        5.53       27.60     15.35 o 
 -13   2   7        1.20       19.44     18.39 o 
 -12   2   7       54.03       59.46     13.53 o 
 -11   2   7        3.80        5.07      9.18 o 
 -10   2   7       88.40       85.45     11.58 o 
  -9   2   7      470.58      452.19     18.73 o 
  -8   2   7      128.31      146.65     11.08 o 
  -7   2   7       15.97        6.94      9.24 o 
  -6   2   7        0.33       -7.45      7.45 o 
  -5   2   7     1112.74     1144.46     23.92 o 
  -4   2   7       21.69       20.15      5.96 o 
  -3   2   7        1.21        8.07      5.36 o 
  -2   2   7     2022.67     2048.15     42.41 o 
  -1   2   7     2241.01     2205.88     39.60 o 
   0   2   7      262.69      294.81      8.40 o 
   1   2   7      336.52      324.16      6.70 o 
   2   2   7      345.70      314.74      5.78 o 
   3   2   7      132.17      142.78      8.78 o 
   4   2   7        0.00       13.91      8.63 o 
   5   2   7      322.87      353.53     17.42 o 
   6   2   7      116.59      105.74     33.59 o 
   7   2   7      147.04      188.46     20.22 o 
   8   2   7        9.79        2.16     13.99 o 
   9   2   7       71.38       52.36     12.48 o 
  10   2   7       88.14       48.53     12.94 o 
  11   2   7        1.34       14.27     13.31 o 
 -13   3   7        0.90       33.94     30.52 o 
 -12   3   7        4.05       22.87     15.44 o 
 -11   3   7        0.18        5.97     13.51 o 
 -10   3   7       18.93       19.43      9.85 o 
  -9   3   7      120.29      136.93     14.29 o 
  -8   3   7       32.04       30.99      8.99 o 
  -7   3   7      222.64      231.91     18.43 o 
  -6   3   7       18.74       18.20      8.19 o 
  -5   3   7      138.07      165.79     13.23 o 
  -4   3   7      148.95      173.93     22.20 o 
  -3   3   7       25.71       25.39      9.44 o 
  -2   3   7       53.74       48.46      6.14 o 
  -1   3   7      365.13      400.37     15.80 o 
   0   3   7      261.36      258.24     10.80 o 
   1   3   7      229.05      247.06      8.62 o 
   2   3   7      275.14      297.46      6.62 o 
   3   3   7       98.16      101.91     11.75 o 
   4   3   7        0.10       -9.74     12.02 o 
   5   3   7      161.44      148.59     15.45 o 
   6   3   7      333.58      321.85     24.68 o 
   7   3   7        1.76        3.74     12.33 o 
   8   3   7      106.74      107.45     26.60 o 
   9   3   7       52.08       46.39     17.20 o 
  10   3   7        5.18       30.39     12.41 o 
  11   3   7        0.43       15.67     14.45 o 
 -12   4   7       23.94       26.72     19.41 o 
 -11   4   7       50.87       38.11     17.80 o 
 -10   4   7        0.15       16.94     10.79 o 
  -9   4   7       95.21       98.57     15.48 o 
  -8   4   7      246.33      240.91     17.71 o 
  -7   4   7        7.68        8.72      8.54 o 
  -6   4   7      581.92      564.69     26.01 o 
  -5   4   7        0.03        6.55      7.16 o 
  -4   4   7        0.22       -1.84      5.95 o 
  -3   4   7      136.71      173.38      9.34 o 
  -2   4   7       35.91       38.58      5.94 o 
  -1   4   7      216.74      206.75     10.75 o 
   0   4   7      729.38      768.29     20.51 o 
   1   4   7       60.24       55.06      9.28 o 
   2   4   7       78.62       75.87      7.86 o 
   3   4   7       15.18       13.47      6.25 o 
   4   4   7       61.72       57.04     12.82 o 
   5   4   7       30.37       48.38     14.35 o 
   6   4   7        2.47       24.26     17.46 o 
   7   4   7      135.89      123.31     20.21 o 
   8   4   7        4.09       15.57     17.86 o 
   9   4   7       12.91       37.67     24.39 o 
  10   4   7        0.00       58.42     25.12 o 
 -11   5   7       13.60       16.12     14.70 o 
 -10   5   7       38.94       34.45     13.46 o 
  -9   5   7       44.64       34.80     19.41 o 
  -8   5   7      128.66      136.87     13.14 o 
  -7   5   7      267.48      270.68     14.69 o 
  -6   5   7      184.87      186.58     13.18 o 
  -5   5   7       15.54       21.15      9.69 o 
  -4   5   7      144.73      158.01     11.82 o 
  -3   5   7      123.86      141.83      8.84 o 
  -2   5   7        1.56       -0.04      5.85 o 
  -1   5   7       73.21       71.63     11.43 o 
   0   5   7        4.62        3.18      9.73 o 
   1   5   7      138.52      140.25      9.84 o 
   2   5   7       32.47       18.24      9.35 o 
   3   5   7       28.37       15.46      7.67 o 
   4   5   7       25.36       19.35      4.22 o 
   5   5   7       14.02       43.90     16.27 o 
   6   5   7      136.58      175.36     39.89 o 
   7   5   7       58.59       58.43     19.48 o 
   8   5   7        4.20       32.00     35.57 o 
   9   5   7        7.92       14.52     24.26 o 
 -10   6   7       29.35       46.16     17.65 o 
  -9   6   7        0.18        1.93     13.39 o 
  -8   6   7       47.18       57.82     15.97 o 
  -7   6   7       10.42       19.95      9.42 o 
  -6   6   7       16.86       24.26     10.51 o 
  -5   6   7       18.65       28.65      7.31 o 
  -4   6   7        0.56        2.61      9.15 o 
  -3   6   7       55.57       53.51     10.15 o 
  -2   6   7      259.44      238.10     18.57 o 
  -1   6   7      124.12      100.89     12.60 o 
   0   6   7       24.02       14.50     11.64 o 
   1   6   7       20.74       25.02     12.01 o 
   2   6   7      326.88      323.82     15.92 o 
   3   6   7       33.80       31.26     10.85 o 
   4   6   7       78.93       81.20     10.10 o 
   5   6   7        0.04       -6.52      7.09 o 
   6   6   7        6.73       40.34     31.73 o 
   7   6   7       22.48       59.21     22.52 o 
   8   6   7       17.06       55.46     26.96 o 
  -8   7   7       61.55       44.92     15.73 o 
  -7   7   7       41.99       50.19     14.85 o 
  -6   7   7       45.34       45.52     10.62 o 
  -5   7   7       24.61        9.07      9.98 o 
  -4   7   7       29.93       30.84     10.22 o 
  -3   7   7      144.06      125.49     12.40 o 
  -2   7   7       31.69       41.63     14.79 o 
  -1   7   7        1.58        6.63     14.39 o 
   0   7   7        8.28        7.22     16.20 o 
   1   7   7      448.65      458.87     29.83 o 
   2   7   7        4.37       18.78     11.66 o 
   3   7   7      136.32      142.43     17.28 o 
   4   7   7        5.91       34.54     18.02 o 
   5   7   7        4.64        0.68     21.39 o 
   6   7   7        1.16       45.52     55.36 o 
  -6   8   7        1.81       32.22     14.31 o 
  -5   8   7       35.43       31.48     16.49 o 
  -4   8   7        1.80        9.19     13.03 o 
  -3   8   7        3.52       33.59     17.04 o 
  -2   8   7       35.96       54.12     18.06 o 
  -1   8   7        0.00       22.76     15.81 o 
   0   8   7        0.35       -2.74     15.47 o 
   1   8   7       15.02        0.47     13.31 o 
   2   8   7      309.80      228.22     96.77 o 
   3   8   7       68.60       55.00     40.50 o 
   4   8   7        3.59       -6.77     23.98 o 
 -13   0   8       11.83       38.46     28.62 o 
 -12   0   8        4.77        3.36     16.05 o 
 -11   0   8       26.45       41.79     18.88 o 
 -10   0   8       38.82       38.48     17.31 o 
  -9   0   8      729.62      758.02     50.35 o 
  -8   0   8        4.61       13.23     12.04 o 
  -7   0   8        5.16       -1.48     10.40 o 
  -6   0   8       54.26       83.77     12.93 o 
  -5   0   8     3832.23     3607.62    102.91 o 
  -4   0   8     2967.22     2962.36     79.87 o 
  -3   0   8     3668.36     3523.60     82.96 o 
  -2   0   8      610.91      583.43     29.15 o 
  -1   0   8      209.37      231.27     12.02 o 
   0   0   8       25.70       25.10      5.90 o 
   1   0   8     2375.19     2322.46     50.35 o 
   2   0   8       37.13       28.36      4.92 o 
   3   0   8       58.03       56.27     11.51 o 
   4   0   8     1253.57     1265.32     56.99 o 
   5   0   8      554.92      565.20     30.75 o 
   6   0   8       10.27        3.76     11.48 o 
   7   0   8      121.53       56.77     34.62 o 
   8   0   8        1.92        6.30      7.47 o 
   9   0   8       68.38       24.39     16.81 o 
  10   0   8        0.57       10.47      9.77 o 
  11   0   8       41.73       43.74     30.49 o 
 -13   1   8        0.39       13.40     28.00 o 
 -12   1   8       25.55       31.74     13.74 o 
 -11   1   8       16.08       22.72     10.73 o 
 -10   1   8       21.28       29.34     12.13 o 
  -9   1   8      150.58      162.54     21.11 o 
  -8   1   8        2.58       -1.45      9.87 o 
  -7   1   8      192.85      207.20     12.05 o 
  -6   1   8      627.26      652.95     18.99 o 
  -5   1   8     3944.05     4193.46     79.87 o 
  -4   1   8      288.88      308.36     16.09 o 
  -3   1   8       31.38       34.88      7.51 o 
  -2   1   8      108.25       92.90      9.24 o 
  -1   1   8     3923.43     3925.99     60.29 o 
   0   1   8      294.09      257.95      8.25 o 
   1   1   8        2.41        2.32      2.96 o 
   2   1   8      138.23      128.96      6.24 o 
   3   1   8       91.54       92.23      7.55 o 
   4   1   8       36.94       43.93      3.65 o 
   5   1   8      503.53      508.12     12.02 o 
   6   1   8        2.27        2.23      5.29 o 
   7   1   8      205.20      201.13     17.37 o 
   8   1   8      476.31      446.81     17.35 o 
   9   1   8       37.87       27.08      6.64 o 
  10   1   8       17.83       39.48     16.59 o 
  11   1   8       12.23       41.19     23.09 o 
 -13   2   8       36.43       65.37     17.62 o 
 -12   2   8        1.87       13.58     14.78 o 
 -11   2   8       33.24       28.08     10.91 o 
 -10   2   8      112.18      136.27     13.59 o 
  -9   2   8        6.28       10.65      9.06 o 
  -8   2   8      381.32      418.57     26.21 o 
  -7   2   8      410.44      413.29     17.84 o 
  -6   2   8       38.20       27.88      7.84 o 
  -5   2   8      302.32      305.25     12.87 o 
  -4   2   8       95.38       99.09     12.02 o 
  -3   2   8       99.32      113.97      7.86 o 
  -2   2   8      294.61      310.10     15.98 o 
  -1   2   8       96.89      110.31     11.44 o 
   0   2   8      101.36      145.13     10.03 o 
   1   2   8      263.58      262.55      6.66 o 
   2   2   8       49.64       58.74      4.52 o 
   3   2   8      301.81      310.22     11.12 o 
   4   2   8      185.57      210.26     11.29 o 
   5   2   8      205.81      228.18     15.50 o 
   6   2   8        6.10        7.28      9.23 o 
   7   2   8       90.69       93.53     12.60 o 
   8   2   8        8.81        9.70     10.89 o 
   9   2   8       58.25       54.16     17.40 o 
  10   2   8        8.55       22.43     12.94 o 
  11   2   8        2.10       13.68     13.51 o 
 -13   3   8       18.91       11.67     11.06 o 
 -12   3   8       17.97       29.82     16.10 o 
 -11   3   8        1.73       19.69     15.06 o 
 -10   3   8       24.26       20.46     14.71 o 
  -9   3   8      640.72      608.34     20.46 o 
  -8   3   8        0.08        0.29      8.82 o 
  -7   3   8       82.30       70.56     12.37 o 
  -6   3   8      389.38      416.69     16.96 o 
  -5   3   8      336.56      328.41     21.90 o 
  -4   3   8        0.01       -5.89      7.59 o 
  -3   3   8      680.45      698.90     20.14 o 
  -2   3   8     1926.47     1975.30     32.35 o 
  -1   3   8      150.19      162.64     17.42 o 
   0   3   8      131.87      147.90      9.86 o 
   1   3   8      233.73      217.91      8.51 o 
   2   3   8      172.20      160.71      5.55 o 
   3   3   8        0.11       -4.41      5.77 o 
   4   3   8      104.12       98.64      9.71 o 
   5   3   8       34.20       35.11     12.94 o 
   6   3   8       31.74       31.77     13.31 o 
   7   3   8       25.10       21.44     10.48 o 
   8   3   8        5.94       12.16      9.52 o 
   9   3   8        2.57       10.58     11.65 o 
  10   3   8        7.96       35.74     19.04 o 
 -12   4   8        0.03       55.17     43.15 o 
 -11   4   8        0.50       -1.03     11.08 o 
 -10   4   8       79.35       43.55     15.26 o 
  -9   4   8      101.60       94.90     16.87 o 
  -8   4   8      395.25      392.69     23.47 o 
  -7   4   8        9.23       19.31     14.17 o 
  -6   4   8       86.84       87.71      9.33 o 
  -5   4   8        2.07        2.81      9.62 o 
  -4   4   8       26.35       17.30      7.07 o 
  -3   4   8      104.26      112.21      8.73 o 
  -2   4   8      329.05      333.18      8.54 o 
  -1   4   8      514.79      551.11     17.11 o 
   0   4   8       79.00       84.49     10.68 o 
   1   4   8        0.96       -4.06      5.55 o 
   2   4   8       82.96      103.94      8.58 o 
   3   4   8        0.75        0.59      4.19 o 
   4   4   8      646.59      678.90     34.24 o 
   5   4   8       35.41       45.57     24.00 o 
   6   4   8       37.78       34.08     17.77 o 
   7   4   8       60.74       33.03     24.88 o 
   8   4   8        0.00      -10.18     19.42 o 
   9   4   8        0.92       24.55     17.13 o 
  10   4   8       27.70       71.80     42.31 o 
 -11   5   8        2.22        1.86     20.54 o 
 -10   5   8        1.86       22.30     16.30 o 
  -9   5   8        2.18       -4.35     13.52 o 
  -8   5   8       47.93       27.07     18.60 o 
  -7   5   8        0.55        3.02      8.67 o 
  -6   5   8      422.68      398.15     17.81 o 
  -5   5   8       27.72       24.33     11.10 o 
  -4   5   8       13.85       10.91      7.41 o 
  -3   5   8      257.93      253.30     12.01 o 
  -2   5   8       65.92       30.22     17.27 o 
  -1   5   8       31.75       27.50     11.55 o 
   0   5   8       30.79       36.19     11.62 o 
   1   5   8       19.73       16.48      7.32 o 
   2   5   8        0.17        1.12      6.29 o 
   3   5   8      126.36      123.59      7.43 o 
   4   5   8        7.09        5.23     10.08 o 
   5   5   8      142.58      154.44     30.33 o 
   6   5   8       69.59       43.59     20.98 o 
   7   5   8       44.56       65.70     32.07 o 
   8   5   8        1.53       17.17     29.75 o 
   9   5   8        7.10        7.16     12.69 o 
 -10   6   8        0.00       14.37     18.56 o 
  -9   6   8        2.72       21.11     12.74 o 
  -8   6   8       66.76       67.97     16.15 o 
  -7   6   8       35.67       21.71      9.21 o 
  -6   6   8        0.09        2.68      7.40 o 
  -5   6   8       94.49      103.74      9.83 o 
  -4   6   8       49.82       35.22      9.77 o 
  -3   6   8       10.61       13.90      8.91 o 
  -2   6   8        0.28        8.05      8.77 o 
  -1   6   8        3.46        1.29      9.33 o 
   0   6   8        7.54       14.23     14.55 o 
   1   6   8       89.54       79.92     11.42 o 
   2   6   8      190.55      205.68     12.88 o 
   3   6   8      129.19       99.63     13.30 o 
   4   6   8       15.58        8.15      5.91 o 
   5   6   8       18.66       -0.71      6.39 o 
   6   6   8        6.30       67.87     23.25 o 
   7   6   8       28.24       35.85     27.56 o 
   8   6   8        8.31       32.92     22.90 o 
  -8   7   8       35.04       17.58     14.66 o 
  -7   7   8        9.67       17.38     14.20 o 
  -6   7   8       61.80       44.35     10.30 o 
  -5   7   8       19.58       22.98      9.04 o 
  -4   7   8       31.54       18.58     10.28 o 
  -3   7   8       16.42       12.83     10.90 o 
  -2   7   8       12.54       -2.55     10.21 o 
  -1   7   8        0.04        5.49      9.90 o 
   0   7   8       15.65       12.67     14.03 o 
   1   7   8        0.98        4.33     14.39 o 
   2   7   8        2.59        9.87     13.91 o 
   3   7   8       57.09       96.40     22.87 o 
   4   7   8        3.30       11.45     19.26 o 
   5   7   8        0.50      -20.35     37.22 o 
   6   7   8        7.34       62.03     37.70 o 
  -6   8   8        1.34       27.43     15.31 o 
  -5   8   8       15.72       22.12     16.09 o 
  -4   8   8        0.20       30.69     16.68 o 
  -3   8   8        0.01        1.94     12.36 o 
  -2   8   8       13.73       17.28     16.05 o 
  -1   8   8        2.53       13.55     18.08 o 
   0   8   8        4.56       -1.20     21.75 o 
   1   8   8        5.58       -1.36     12.89 o 
   2   8   8       11.88       16.93     23.38 o 
   3   8   8        0.32       42.89     35.27 o 
   4   8   8        0.06       19.46     30.58 o 
 -13   1   9       16.06       32.48     13.58 o 
 -12   1   9       24.02       21.34     12.42 o 
 -11   1   9       72.72       65.22     13.53 o 
 -10   1   9      285.74      296.82     16.63 o 
  -9   1   9        3.52       12.17      8.89 o 
  -8   1   9      371.36      386.60     19.64 o 
  -7   1   9       21.02       26.30     11.12 o 
  -6   1   9      990.60      921.82     26.56 o 
  -5   1   9     1666.36     1751.75     38.67 o 
  -4   1   9      651.12      677.37     16.21 o 
  -3   1   9      133.02      158.89     10.16 o 
  -2   1   9     1865.64     1872.11     37.90 o 
  -1   1   9      152.11      146.10      7.17 o 
   0   1   9       95.20      112.19      7.93 o 
   1   1   9       96.16       96.32      4.77 o 
   2   1   9      604.91      645.83     11.67 o 
   3   1   9      513.13      538.88      9.43 o 
   4   1   9        6.12        7.24      3.65 o 
   5   1   9       30.06       26.43      3.87 o 
   6   1   9       35.56       32.08      5.20 o 
   7   1   9        4.50        2.99      3.45 o 
   8   1   9       52.02       33.83      5.78 o 
   9   1   9        1.18        5.65      3.52 o 
  10   1   9        4.13       21.83     15.09 o 
  11   1   9       10.07       36.34     21.51 o 
 -13   2   9        0.67       10.63     13.14 o 
 -12   2   9        3.11       22.75     23.16 o 
 -11   2   9       43.66       33.99     13.19 o 
 -10   2   9      106.66       79.41     13.33 o 
  -9   2   9      194.27      205.05     17.18 o 
  -8   2   9       45.91       38.74     11.36 o 
  -7   2   9       29.99       22.44      9.84 o 
  -6   2   9      617.78      661.26     22.39 o 
  -5   2   9       69.04       92.32     11.16 o 
  -4   2   9      260.27      290.58     17.11 o 
  -3   2   9      834.07      840.61     19.34 o 
  -2   2   9       17.76       21.45      8.29 o 
  -1   2   9     6212.19     6153.64     99.77 o 
   0   2   9     1202.05     1174.66     25.55 o 
   1   2   9      392.69      381.97      8.37 o 
   2   2   9      293.29      304.83      7.43 o 
   3   2   9      322.13      313.44      9.78 o 
   4   2   9      944.62      974.85     24.91 o 
   5   2   9      266.50      313.99     15.86 o 
   6   2   9      630.09      665.52     24.43 o 
   7   2   9       22.14       35.68      9.38 o 
   8   2   9       36.05       38.52     10.70 o 
   9   2   9       29.83       14.85     13.16 o 
  10   2   9        4.36       22.41     17.24 o 
 -13   3   9        2.08       -1.99     11.74 o 
 -12   3   9       14.73       29.71     12.08 o 
 -11   3   9       53.10       85.05     22.92 o 
 -10   3   9        0.76        5.94     11.65 o 
  -9   3   9        7.57       13.18      9.03 o 
  -8   3   9       14.03       31.59     11.15 o 
  -7   3   9       45.48       24.31     11.47 o 
  -6   3   9      273.88      278.42     13.55 o 
  -5   3   9      253.15      268.36     21.98 o 
  -4   3   9       13.06       29.35     10.05 o 
  -3   3   9     1189.55     1222.81     37.21 o 
  -2   3   9       64.46       94.24     20.61 o 
  -1   3   9      472.72      494.47     12.32 o 
   0   3   9      159.11      188.86     11.53 o 
   1   3   9        0.07        8.47      5.00 o 
   2   3   9      157.50      174.99      8.11 o 
   3   3   9       80.34       74.44      9.34 o 
   4   3   9       36.62       37.22      8.21 o 
   5   3   9        0.00       -0.11      6.66 o 
   6   3   9       30.80       51.36     11.10 o 
   7   3   9       40.67       33.88     12.92 o 
   8   3   9      115.30       95.84     18.20 o 
   9   3   9        8.70       25.15     14.24 o 
  10   3   9        1.58       15.98     13.58 o 
 -12   4   9        1.03       16.17     31.68 o 
 -11   4   9        0.20        9.62     18.35 o 
 -10   4   9        2.30       11.91     14.96 o 
  -9   4   9       30.81       53.20     21.46 o 
  -8   4   9       46.84       57.54     13.82 o 
  -7   4   9       73.35       95.76     24.31 o 
  -6   4   9      102.21      100.62     17.63 o 
  -5   4   9      731.17      730.95     22.49 o 
  -4   4   9       92.65      110.43     14.35 o 
  -3   4   9        6.97        5.82      6.13 o 
  -2   4   9      146.63      148.82      6.67 o 
  -1   4   9       22.77       25.20      9.44 o 
   0   4   9      167.59      198.24     13.22 o 
   1   4   9      162.73      146.31     10.82 o 
   2   4   9      371.19      387.34     10.83 o 
   3   4   9       28.33       28.99      7.88 o 
   4   4   9      236.18      228.77     12.11 o 
   5   4   9      208.03      221.28     15.47 o 
   6   4   9       11.34       13.28     10.45 o 
   7   4   9       62.08       67.65     13.71 o 
   8   4   9        8.47       59.85     16.28 o 
   9   4   9       10.10       30.62     30.56 o 
 -11   5   9        2.68        9.82     19.65 o 
 -10   5   9       99.38       85.62     28.33 o 
  -9   5   9       62.42       85.95     38.77 o 
  -8   5   9      269.33      249.20     21.16 o 
  -7   5   9       23.48       18.55     10.89 o 
  -6   5   9      161.19      169.58     14.59 o 
  -5   5   9       23.40       24.93      8.25 o 
  -4   5   9        1.24        0.89      6.90 o 
  -3   5   9      136.17      135.10      9.28 o 
  -2   5   9        2.53        4.99      7.47 o 
  -1   5   9        5.90       -3.33      9.52 o 
   0   5   9       71.28       73.70     10.48 o 
   1   5   9       74.38       71.70     10.51 o 
   2   5   9      148.57      170.76     12.32 o 
   3   5   9       12.82       13.04      7.45 o 
   4   5   9        0.55        5.84      5.97 o 
   5   5   9       42.03       41.92     11.53 o 
   6   5   9        0.08       -0.75     10.58 o 
   7   5   9        0.25       21.34     14.68 o 
   8   5   9        1.58        8.77     14.87 o 
 -10   6   9        6.86       58.88     24.83 o 
  -9   6   9       15.47        2.56     12.33 o 
  -8   6   9       78.77       82.53     14.29 o 
  -7   6   9       19.52       17.85      9.46 o 
  -6   6   9        2.05       -2.87      7.91 o 
  -5   6   9        0.42       -2.09      6.93 o 
  -4   6   9        3.71        1.52      5.61 o 
  -3   6   9      169.27      161.76     10.80 o 
  -2   6   9       60.85       71.92     11.20 o 
  -1   6   9       12.25       14.80     12.06 o 
   0   6   9        0.16        7.61     10.34 o 
   1   6   9      133.76      127.64     12.78 o 
   2   6   9       52.10       40.35     11.33 o 
   3   6   9      262.99      280.23     17.26 o 
   4   6   9       10.19       13.64     17.40 o 
   5   6   9        5.93        2.18     18.63 o 
   6   6   9       15.97       19.45     17.88 o 
   7   6   9        3.77       70.73     24.66 o 
  -8   7   9        1.37       34.34     15.56 o 
  -7   7   9       59.75       64.73     19.22 o 
  -6   7   9        0.21       -2.99      9.39 o 
  -5   7   9       45.47       32.83      9.55 o 
  -4   7   9       33.32       29.16      7.27 o 
  -3   7   9        0.44        1.17     10.89 o 
  -2   7   9       15.82       20.96     10.04 o 
  -1   7   9       40.38       40.83     12.25 o 
   0   7   9       28.56       26.23     11.79 o 
   1   7   9        8.04        4.00     12.07 o 
   2   7   9      259.06      235.67     22.75 o 
   3   7   9       93.45      128.84     25.76 o 
   4   7   9        0.42       93.86     32.56 o 
   5   7   9        8.68      -29.23     40.85 o 
   6   7   9        7.90       34.21     52.74 o 
  -6   8   9        0.00       -6.86     12.37 o 
  -5   8   9        2.35       31.55     14.00 o 
  -4   8   9        0.30       27.57     25.55 o 
  -3   8   9        0.92        7.52     10.55 o 
  -2   8   9        0.73       13.99     14.00 o 
  -1   8   9        5.02       11.61     13.07 o 
   0   8   9        5.95        4.79     12.55 o 
   1   8   9      110.28       67.08     21.44 o 
   2   8   9      246.68      171.35     36.66 o 
   3   8   9        0.05       10.98     20.04 o 
 -14   0  10       41.97      131.42     65.84 o 
 -13   0  10       44.66       82.93     22.81 o 
 -12   0  10       12.47        9.27     24.48 o 
 -11   0  10       81.15       68.96     21.89 o 
 -10   0  10       77.72       71.13     16.00 o 
  -9   0  10       12.23        7.69     12.71 o 
  -8   0  10      143.76      143.70     18.05 o 
  -7   0  10       20.43       30.47     13.16 o 
  -6   0  10        4.48       23.63     11.45 o 
  -5   0  10     1262.53     1320.94     46.22 o 
  -4   0  10      347.92      372.73     17.91 o 
  -3   0  10      109.07       84.34     18.79 o 
  -2   0  10      722.49      663.55     23.22 o 
  -1   0  10      330.61      384.30     17.07 o 
   0   0  10     2103.04     2185.90     36.06 o 
   1   0  10     1583.23     1630.50     35.74 o 
   2   0  10       15.61       19.51      4.95 o 
   3   0  10      476.53      443.77     13.90 o 
   4   0  10       62.97       72.02     11.56 o 
   5   0  10       40.58       31.49      8.97 o 
   6   0  10      169.99      186.17     16.69 o 
   7   0  10        3.33      -10.35     11.84 o 
   8   0  10       73.40       64.21     15.63 o 
   9   0  10        6.95        9.73     13.68 o 
  10   0  10       86.41       91.83     31.99 o 
 -13   1  10        3.22       25.23     14.97 o 
 -12   1  10        5.36        9.79     13.59 o 
 -11   1  10        0.69        7.64     10.78 o 
 -10   1  10       34.21       31.94     12.18 o 
  -9   1  10       10.50        7.86     10.80 o 
  -8   1  10      117.41      118.81     12.20 o 
  -7   1  10       27.27       43.81     11.03 o 
  -6   1  10      289.18      264.38     12.85 o 
  -5   1  10        6.22        2.68      9.44 o 
  -4   1  10        9.38       14.61      7.65 o 
  -3   1  10      219.93      206.16     11.50 o 
  -2   1  10      982.57      974.67     18.38 o 
  -1   1  10      409.35      451.99     10.21 o 
   0   1  10       16.16       15.57      3.44 o 
   1   1  10       14.75       16.12      3.72 o 
   2   1  10      562.40      535.83     11.76 o 
   3   1  10      135.64      131.37      6.23 o 
   4   1  10      141.69      144.69      5.95 o 
   5   1  10      270.15      269.68      8.76 o 
   6   1  10       32.33       32.86      4.64 o 
   7   1  10      228.54      203.25      7.70 o 
   8   1  10       21.79       11.10      2.90 o 
   9   1  10        0.02       12.08     14.83 o 
  10   1  10        0.89       32.64     14.48 o 
 -13   2  10        0.49        4.44     13.11 o 
 -12   2  10       90.66       94.79     23.93 o 
 -11   2  10       26.42       27.39     16.34 o 
 -10   2  10        3.40        8.07     11.88 o 
  -9   2  10        8.73       -5.68     10.10 o 
  -8   2  10      272.61      297.10     26.25 o 
  -7   2  10       51.64       40.15      9.47 o 
  -6   2  10      974.42      939.42     28.70 o 
  -5   2  10      678.79      752.53     20.03 o 
  -4   2  10     1487.39     1484.05     32.64 o 
  -3   2  10      235.63      243.07     12.19 o 
  -2   2  10       25.95       23.70      7.78 o 
  -1   2  10      659.09      618.53     22.43 o 
   0   2  10       31.24       29.82      5.00 o 
   1   2  10      234.67      238.29      7.11 o 
   2   2  10        9.20       10.12      3.87 o 
   3   2  10      207.58      207.30      9.73 o 
   4   2  10       59.67       59.01      9.76 o 
   5   2  10        0.51       -4.94     10.33 o 
   6   2  10       13.00       19.83      9.75 o 
   7   2  10       40.58       26.59     17.82 o 
   8   2  10       46.41       21.83     10.43 o 
   9   2  10        0.10       17.23     16.20 o 
  10   2  10        6.46       23.19     16.72 o 
 -13   3  10       12.50       50.50     40.65 o 
 -12   3  10        0.55      -10.16     12.33 o 
 -11   3  10       33.16       22.49     20.14 o 
 -10   3  10      164.21      148.23     16.63 o 
  -9   3  10      299.02      283.14     19.97 o 
  -8   3  10        3.95       22.28      9.25 o 
  -7   3  10      214.21      211.85     18.12 o 
  -6   3  10        0.04       -1.55      7.92 o 
  -5   3  10       32.48       24.74     12.27 o 
  -4   3  10      647.25      606.32     20.96 o 
  -3   3  10       15.78       20.94      7.33 o 
  -2   3  10      120.48      122.30      9.66 o 
  -1   3  10        5.51       10.18      5.54 o 
   0   3  10      553.50      646.96     13.53 o 
   1   3  10       26.65       36.99      8.34 o 
   2   3  10       13.48       14.76      3.60 o 
   3   3  10      111.96      125.98      7.15 o 
   4   3  10      263.01      262.59     15.47 o 
   5   3  10        3.86        3.66      7.14 o 
   6   3  10       40.22       26.88     13.32 o 
   7   3  10        7.46       12.12     10.85 o 
   8   3  10        2.30        5.68     12.80 o 
   9   3  10       69.00       58.69     17.12 o 
  10   3  10        0.52       48.44     17.46 o 
 -12   4  10        6.77       -5.44     19.63 o 
 -11   4  10        1.95       29.35     19.03 o 
 -10   4  10       13.74       42.04     42.47 o 
  -9   4  10       47.51       69.01     15.69 o 
  -8   4  10        0.66       -7.97     14.89 o 
  -7   4  10       31.63       40.49     15.81 o 
  -6   4  10      101.95      110.93     14.41 o 
  -5   4  10      294.42      323.22     22.80 o 
  -4   4  10        5.09       -2.05      7.22 o 
  -3   4  10      374.23      381.44     11.62 o 
  -2   4  10       34.54       26.58      9.41 o 
  -1   4  10       71.04       73.09      9.40 o 
   0   4  10        4.91        7.74      6.82 o 
   1   4  10      200.20      213.10     10.39 o 
   2   4  10       64.97       62.22      7.42 o 
   3   4  10      125.59      127.51      8.23 o 
   4   4  10      227.01      208.41     12.65 o 
   5   4  10        2.78        9.48      9.03 o 
   6   4  10       76.72       74.10     14.13 o 
   7   4  10       30.26       41.53     13.12 o 
   8   4  10        3.13       11.69     13.17 o 
   9   4  10        0.02        3.05     13.66 o 
 -11   5  10        0.08       25.05     24.06 o 
 -10   5  10       46.64       50.53     21.69 o 
  -9   5  10       26.49       12.59     11.88 o 
  -8   5  10       28.22       27.76     10.32 o 
  -7   5  10      356.88      419.69     26.01 o 
  -6   5  10        6.53       11.51      7.98 o 
  -5   5  10      232.69      223.81     11.71 o 
  -4   5  10       11.24       16.53      7.90 o 
  -3   5  10       10.29        5.06      5.23 o 
  -2   5  10       15.22       15.65      8.42 o 
  -1   5  10        2.99       -1.21     10.20 o 
   0   5  10       14.77       21.67     10.83 o 
   1   5  10       10.22       15.07      9.48 o 
   2   5  10      117.08      114.84     13.60 o 
   3   5  10      318.11      297.56     12.25 o 
   4   5  10       54.99       51.37     11.77 o 
   5   5  10      107.91      101.60     12.07 o 
   6   5  10       77.79       63.17     19.33 o 
   7   5  10       37.63       40.40     24.39 o 
   8   5  10        0.31       40.68     15.71 o 
 -10   6  10        1.32       19.52     16.49 o 
  -9   6  10       10.68       20.20     14.98 o 
  -8   6  10       46.44       21.55     16.99 o 
  -7   6  10       10.55        1.33      9.42 o 
  -6   6  10       62.94       58.94     12.05 o 
  -5   6  10        0.94        1.45      6.05 o 
  -4   6  10        0.04       -6.88      7.61 o 
  -3   6  10       69.88       52.91     10.83 o 
  -2   6  10        0.02       -2.28      9.75 o 
  -1   6  10       22.03       16.39     10.46 o 
   0   6  10       10.60        7.25      9.17 o 
   1   6  10      223.29      216.11     18.38 o 
   2   6  10      177.77      169.63     14.67 o 
   3   6  10        3.91       12.12     10.56 o 
   4   6  10        1.07       -5.06     29.14 o 
   5   6  10        2.09       29.30     34.54 o 
   6   6  10       11.61       92.22     42.15 o 
   7   6  10       23.72        3.20     25.62 o 
  -8   7  10       17.04       39.62     15.70 o 
  -7   7  10       50.35       43.37     16.39 o 
  -6   7  10        0.01        7.60      9.28 o 
  -5   7  10        2.22       -6.58      7.40 o 
  -4   7  10       16.82       30.17     14.79 o 
  -3   7  10        0.84        6.06     11.32 o 
  -2   7  10       13.99       32.97     11.59 o 
  -1   7  10       32.44       29.04     15.50 o 
   0   7  10        2.52       -0.73     12.72 o 
   1   7  10        6.83       -3.91     12.85 o 
   2   7  10        1.63        0.13     18.36 o 
   3   7  10       21.12       59.62     21.88 o 
   4   7  10        0.02       42.80     39.25 o 
   5   7  10        3.19      -16.31     27.17 o 
  -6   8  10        3.08       71.86     54.47 o 
  -5   8  10        1.63       26.59     14.18 o 
  -4   8  10       40.19       66.43     15.91 o 
  -3   8  10        0.19       10.92     20.68 o 
  -2   8  10        2.55        2.77     11.09 o 
  -1   8  10        0.17       11.89     14.95 o 
   0   8  10        3.10       -1.98     11.05 o 
   1   8  10        1.41       10.16     14.17 o 
   2   8  10       15.44       28.40     21.91 o 
 -13   1  11        2.39       -1.97     10.88 o 
 -12   1  11       16.25       40.76     17.00 o 
 -11   1  11        7.11        3.52     12.21 o 
 -10   1  11       56.73       43.12     12.54 o 
  -9   1  11        0.15        4.80     11.53 o 
  -8   1  11        1.33       -0.34     12.25 o 
  -7   1  11        0.00      -12.61     12.86 o 
  -6   1  11       74.09       68.17     11.50 o 
  -5   1  11      733.22      818.78     22.36 o 
  -4   1  11      391.85      388.38     14.61 o 
  -3   1  11      453.87      434.52     17.21 o 
  -2   1  11       20.50       23.24      5.57 o 
  -1   1  11      837.14      850.06     16.52 o 
   0   1  11      258.72      280.15      8.05 o 
   1   1  11       62.42       65.47      4.53 o 
   2   1  11        6.60        6.51      4.77 o 
   3   1  11      770.47      749.34     14.30 o 
   4   1  11       99.81      109.73      6.22 o 
   5   1  11      183.31      201.41      8.38 o 
   6   1  11       38.54       35.26      4.34 o 
   7   1  11      112.22       83.86      6.55 o 
   8   1  11       64.30       77.88     18.91 o 
   9   1  11        2.54       14.20     14.04 o 
  10   1  11        0.14       33.11     17.95 o 
 -13   2  11        0.11       21.38     13.21 o 
 -12   2  11       49.38       41.08     15.77 o 
 -11   2  11       19.77       24.71     12.97 o 
 -10   2  11      147.25      128.67     19.98 o 
  -9   2  11        5.51       14.75     13.99 o 
  -8   2  11       81.32       73.53     11.20 o 
  -7   2  11        5.79       18.39      9.54 o 
  -6   2  11      127.63      123.72     14.59 o 
  -5   2  11      283.47      269.28     13.91 o 
  -4   2  11      107.00      121.28     10.19 o 
  -3   2  11      656.95      694.69     22.44 o 
  -2   2  11       60.24       60.79      7.88 o 
  -1   2  11     1803.62     1896.86     30.61 o 
   0   2  11       74.13       88.20      5.49 o 
   1   2  11       31.04       38.32      3.87 o 
   2   2  11       47.42       38.20      4.98 o 
   3   2  11      141.74      128.48      8.66 o 
   4   2  11      522.52      515.60     20.66 o 
   5   2  11      177.58      189.18     14.95 o 
   6   2  11       38.19       29.72     11.72 o 
   7   2  11      218.55      236.76     23.22 o 
   8   2  11        2.92        1.06     17.15 o 
   9   2  11        0.10       -7.55     16.12 o 
  10   2  11        1.74       18.87     24.32 o 
 -13   3  11        0.25        7.23     14.31 o 
 -12   3  11       22.57       32.94     16.43 o 
 -11   3  11        1.09       -0.32     11.77 o 
 -10   3  11       31.74       18.15     18.15 o 
  -9   3  11        8.89       15.43      9.64 o 
  -8   3  11        2.27        9.74      9.54 o 
  -7   3  11        3.21       19.89     14.00 o 
  -6   3  11       15.44       12.06      8.73 o 
  -5   3  11        5.28        2.56     13.17 o 
  -4   3  11       23.98       13.07     11.46 o 
  -3   3  11      264.46      220.60     13.82 o 
  -2   3  11      298.76      310.74     18.74 o 
  -1   3  11       14.41        6.80      6.83 o 
   0   3  11      144.64      152.10     14.47 o 
   1   3  11      571.35      597.36     16.46 o 
   2   3  11        7.74       12.36      3.73 o 
   3   3  11     1068.77     1054.44     26.07 o 
   4   3  11       13.08       16.35      8.37 o 
   5   3  11      102.36      116.08     14.68 o 
   6   3  11       37.67       34.98     12.74 o 
   7   3  11        7.58        4.52      9.86 o 
   8   3  11        0.24       -6.68     11.61 o 
   9   3  11        0.39        9.95     17.99 o 
 -12   4  11       14.23       52.76     23.11 o 
 -11   4  11       87.90       81.61     28.63 o 
 -10   4  11       44.64       53.76     23.76 o 
  -9   4  11        2.72       12.11     14.66 o 
  -8   4  11        0.70        1.04     14.17 o 
  -7   4  11       98.53       93.55     15.88 o 
  -6   4  11        0.00       14.16     12.40 o 
  -5   4  11      140.94       94.29     27.72 o 
  -4   4  11       55.13       35.70      6.95 o 
  -3   4  11      781.07      784.59     29.32 o 
  -2   4  11      213.30      255.85     23.15 o 
  -1   4  11      124.07      114.39     10.49 o 
   0   4  11      259.48      270.44     15.57 o 
   1   4  11        1.44       11.63      6.88 o 
   2   4  11     1288.49     1320.55     27.50 o 
   3   4  11       19.80       16.73      9.13 o 
   4   4  11      160.63      140.10     11.37 o 
   5   4  11       26.02       34.31      7.76 o 
   6   4  11       16.06       35.11     12.85 o 
   7   4  11       93.46      101.74     19.37 o 
   8   4  11        1.18       -0.99     10.56 o 
   9   4  11       13.96       28.86     17.68 o 
 -11   5  11       19.55       36.45     29.53 o 
 -10   5  11       15.28       24.23     20.28 o 
  -9   5  11        2.03        4.28     11.71 o 
  -8   5  11       15.84       26.35     13.29 o 
  -7   5  11       34.20       47.23     11.52 o 
  -6   5  11       13.88       14.71      9.73 o 
  -5   5  11      342.90      345.29     17.54 o 
  -4   5  11       17.46       13.02      7.97 o 
  -3   5  11      116.95      116.96      6.59 o 
  -2   5  11      248.80      250.21     15.39 o 
  -1   5  11      108.33      113.20     12.26 o 
   0   5  11        0.00        2.06      8.63 o 
   1   5  11      145.08      123.48     16.03 o 
   2   5  11       43.45       24.54     11.84 o 
   3   5  11        5.41        4.14      6.80 o 
   4   5  11       73.36       67.43     11.10 o 
   5   5  11       64.25       54.90     10.47 o 
   6   5  11        0.33       -1.62     10.62 o 
   7   5  11        0.83       -5.48     23.19 o 
   8   5  11        0.18       18.31     22.20 o 
 -10   6  11        0.01       24.70     22.96 o 
  -9   6  11        5.53       20.31     17.99 o 
  -8   6  11       28.05       18.60     10.45 o 
  -7   6  11        0.15       10.35     10.27 o 
  -6   6  11       94.08       91.44     13.65 o 
  -5   6  11       14.65       17.07      8.89 o 
  -4   6  11        7.76       -2.42      6.35 o 
  -3   6  11       50.71       41.58     10.75 o 
  -2   6  11        3.64        3.05      9.41 o 
  -1   6  11       76.50       69.92     14.62 o 
   0   6  11       39.01       33.22     10.98 o 
   1   6  11        1.11        4.26     11.27 o 
   2   6  11       94.22       92.87     10.65 o 
   3   6  11       82.90       77.88     25.94 o 
   4   6  11       77.81      101.75     21.42 o 
   5   6  11       33.33       25.69     24.83 o 
   6   6  11        3.93       94.20     55.37 o 
   7   6  11       20.37       42.12     24.56 o 
  -8   7  11       75.87       93.15     18.95 o 
  -7   7  11      115.83       91.45     21.64 o 
  -6   7  11      144.96      124.05     17.60 o 
  -5   7  11        1.66       18.60     13.57 o 
  -4   7  11       45.44       60.74     13.41 o 
  -3   7  11        7.69       24.31     10.53 o 
  -2   7  11        2.53       12.00     11.26 o 
  -1   7  11       81.90       62.33     19.52 o 
   0   7  11        5.99        9.14     16.99 o 
   1   7  11       62.16       32.62     19.48 o 
   2   7  11       88.91       65.37     23.12 o 
   3   7  11       34.75       17.30     32.72 o 
   4   7  11        4.54      101.03     49.63 o 
   5   7  11        0.22       -4.23     21.47 o 
  -5   8  11        3.68       24.87     15.67 o 
  -4   8  11        0.23       -9.18     12.83 o 
  -3   8  11        2.13       37.88     18.59 o 
  -2   8  11        0.58       37.55     17.42 o 
  -1   8  11        4.13       10.77     13.07 o 
   0   8  11       16.32       17.05     14.34 o 
   1   8  11       11.76        9.84     13.43 o 
   2   8  11        0.49       20.52     21.56 o 
 -13   0  12        4.93       88.17     65.11 o 
 -12   0  12        1.64       48.66     39.81 o 
 -11   0  12      149.54       96.91     19.07 o 
 -10   0  12      192.29      200.52     30.57 o 
  -9   0  12        2.57       11.94     17.89 o 
  -8   0  12      142.64      142.58     24.97 o 
  -7   0  12        0.04        0.64     14.19 o 
  -6   0  12      272.42      319.94     24.04 o 
  -5   0  12        8.70       15.83     18.54 o 
  -4   0  12      405.71      370.32     18.22 o 
  -3   0  12        0.91        6.36      8.23 o 
  -2   0  12       76.96       70.74      8.98 o 
  -1   0  12     8575.50     9026.93    219.33 o 
   0   0  12     1830.19     1980.17     37.86 o 
   1   0  12      585.26      617.79     24.37 o 
   2   0  12      112.22      152.01      8.60 o 
   3   0  12      758.34      791.80     26.04 o 
   4   0  12        7.55        2.07      8.09 o 
   5   0  12      652.74      645.89     17.83 o 
   6   0  12       49.22       35.12      9.58 o 
   7   0  12       36.65       27.35      9.88 o 
   8   0  12       30.37       36.09      8.44 o 
   9   0  12        0.14       19.29     23.83 o 
  10   0  12       84.25      230.73     41.00 o 
 -13   1  12       24.66       59.12     18.86 o 
 -12   1  12      123.59      145.23     18.33 o 
 -11   1  12      206.66      228.25     21.41 o 
 -10   1  12      143.75      131.68     19.36 o 
  -9   1  12      142.93      149.90     17.17 o 
  -8   1  12       37.20       48.00     14.10 o 
  -7   1  12       48.49       53.71     11.52 o 
  -6   1  12      154.18      162.31     17.04 o 
  -5   1  12      187.26      205.59     11.65 o 
  -4   1  12       36.60       46.79      7.72 o 
  -3   1  12       83.00      104.57      9.91 o 
  -2   1  12      150.25      185.22     10.21 o 
  -1   1  12      450.20      432.77     10.07 o 
   0   1  12     1024.80     1069.09     17.41 o 
   1   1  12      254.38      264.29      7.59 o 
   2   1  12       59.24       53.52      5.30 o 
   3   1  12       99.15      104.86      5.84 o 
   4   1  12       48.98       41.92      5.66 o 
   5   1  12        4.94        2.63      4.26 o 
   6   1  12      192.14      185.80      6.99 o 
   7   1  12       45.37       43.39      5.79 o 
   8   1  12       96.12       97.53     22.63 o 
   9   1  12        0.04        7.88     15.54 o 
  10   1  12       15.76       -4.90     30.12 o 
 -13   2  12        6.77       32.14     14.43 o 
 -12   2  12        3.21        2.96     16.72 o 
 -11   2  12       51.31       51.07     18.44 o 
 -10   2  12      205.32      231.29     21.22 o 
  -9   2  12       18.70        4.93     11.81 o 
  -8   2  12       84.32       99.17     16.71 o 
  -7   2  12      402.75      409.56     18.80 o 
  -6   2  12      165.93      160.44     14.30 o 
  -5   2  12      123.17      133.98     13.17 o 
  -4   2  12      804.07      827.21     21.77 o 
  -3   2  12      235.25      222.08     12.04 o 
  -2   2  12        4.10       -1.54      4.34 o 
  -1   2  12       70.45       87.96      6.57 o 
   0   2  12      203.00      225.04      6.85 o 
   1   2  12       35.07       36.11      4.32 o 
   2   2  12       34.76       30.20      7.32 o 
   3   2  12        5.07        2.60      2.96 o 
   4   2  12      315.92      290.90     22.27 o 
   5   2  12        6.76        5.28     11.21 o 
   6   2  12        0.81        9.43     15.30 o 
   7   2  12        7.04        6.23      9.63 o 
   8   2  12        2.25       -4.13     11.85 o 
   9   2  12        2.86       26.30     12.86 o 
  10   2  12        1.72       23.49     16.45 o 
 -13   3  12        1.62       21.02     15.80 o 
 -12   3  12        2.11       10.42     17.95 o 
 -11   3  12        3.50        8.52     16.25 o 
 -10   3  12      450.81      463.24     27.35 o 
  -9   3  12      139.93      188.06     15.74 o 
  -8   3  12       31.10       19.39     11.49 o 
  -7   3  12      224.19      223.63     19.58 o 
  -6   3  12      259.32      279.52     16.07 o 
  -5   3  12      386.07      422.96     23.02 o 
  -4   3  12      647.92      750.15     29.05 o 
  -3   3  12      533.05      498.48     17.94 o 
  -2   3  12      430.74      445.11     13.42 o 
  -1   3  12      193.96      213.53     10.04 o 
   0   3  12       46.48       47.47     10.34 o 
   1   3  12       55.42       76.40      7.86 o 
   2   3  12      360.50      347.73      8.37 o 
   3   3  12      983.62      965.18     26.15 o 
   4   3  12      350.16      323.46     23.25 o 
   5   3  12      488.84      495.96     25.40 o 
   6   3  12      124.84      159.17     19.15 o 
   7   3  12        7.39        4.03     10.51 o 
   8   3  12        5.37       -5.36     10.73 o 
   9   3  12        2.09        3.41     15.06 o 
 -12   4  12        1.83       46.99     22.98 o 
 -11   4  12        2.94       -0.53     21.42 o 
 -10   4  12        3.55       27.20     16.78 o 
  -9   4  12        4.96       28.68     22.59 o 
  -8   4  12       55.82       60.38     21.19 o 
  -7   4  12        8.33        7.77     12.57 o 
  -6   4  12       94.76      130.49     17.15 o 
  -5   4  12        4.00        8.59     15.58 o 
  -4   4  12       80.98       73.14     13.73 o 
  -3   4  12       27.39       28.22      5.45 o 
  -2   4  12      108.90      137.09     21.06 o 
  -1   4  12      349.98      346.62     12.93 o 
   0   4  12       29.52       34.28      7.93 o 
   1   4  12       60.03       59.73      9.70 o 
   2   4  12       67.41       74.66      7.76 o 
   3   4  12       98.86       93.72      7.89 o 
   4   4  12      174.85      183.34     12.39 o 
   5   4  12      168.81      177.66     18.65 o 
   6   4  12       82.19       97.79     18.01 o 
   7   4  12       35.61       26.47     11.08 o 
   8   4  12        0.71       35.57     14.25 o 
 -11   5  12        9.02       70.68     25.44 o 
 -10   5  12        1.42       32.11     28.02 o 
  -9   5  12       30.09       20.52     13.39 o 
  -8   5  12        5.40        2.69     12.94 o 
  -7   5  12      154.98      156.87     14.45 o 
  -6   5  12       16.16        7.41      9.48 o 
  -5   5  12       15.18       14.99      7.71 o 
  -4   5  12       11.55        9.08      6.60 o 
  -3   5  12        2.68        6.44     10.39 o 
  -2   5  12        5.08       12.81      9.67 o 
  -1   5  12        0.12        3.97      8.44 o 
   0   5  12       32.97       35.36     12.67 o 
   1   5  12       11.58        8.76      7.65 o 
   2   5  12      278.68      272.80     10.75 o 
   3   5  12       52.27       47.62     17.30 o 
   4   5  12        0.90       15.15     13.83 o 
   5   5  12        0.04        0.26      8.45 o 
   6   5  12        2.51       10.97     18.87 o 
   7   5  12       16.43       68.73     45.46 o 
 -10   6  12       13.80       39.70     18.47 o 
  -9   6  12        5.19       49.94     25.86 o 
  -8   6  12       16.81       11.48     12.11 o 
  -7   6  12        4.66       17.70     15.37 o 
  -6   6  12       82.57       75.80     12.43 o 
  -5   6  12       30.57       22.83      9.72 o 
  -4   6  12        7.91        7.15      6.31 o 
  -3   6  12       85.24       80.35     13.08 o 
  -2   6  12       11.33       13.44     10.82 o 
  -1   6  12        6.60       -0.38     11.17 o 
   0   6  12       64.03       55.64     13.52 o 
   1   6  12       42.97       24.96      8.45 o 
   2   6  12       13.64       23.85     13.42 o 
   3   6  12        0.15      -19.16     19.16 o 
   4   6  12        0.13       -2.32     35.19 o 
   5   6  12        6.21       -6.60     25.26 o 
   6   6  12        7.65       -4.92     21.10 o 
  -8   7  12       10.13       29.98     16.31 o 
  -7   7  12       50.72       40.11     15.51 o 
  -6   7  12       29.26       55.41     16.21 o 
  -5   7  12        8.78       40.91     16.31 o 
  -4   7  12        4.28       53.28     22.05 o 
  -3   7  12       11.31       30.91     15.12 o 
  -2   7  12        0.72       22.23     16.34 o 
  -1   7  12        3.84       13.17     10.71 o 
   0   7  12        0.02       -1.38     18.00 o 
   1   7  12       12.21        6.48     15.56 o 
   2   7  12       29.35       36.64     37.40 o 
   3   7  12        4.48       11.82     41.78 o 
   4   7  12        1.00       53.71     27.08 o 
  -5   8  12        1.69       48.81     24.11 o 
  -4   8  12       14.65       29.57     16.49 o 
  -3   8  12        0.20       18.15     16.59 o 
  -2   8  12        1.69       37.00     16.22 o 
  -1   8  12        0.01       21.30     13.44 o 
   0   8  12       44.23       28.90     18.39 o 
   1   8  12        7.13       35.99     28.93 o 
 -13   1  13       20.80       49.17     28.54 o 
 -12   1  13       28.40       46.73     14.72 o 
 -11   1  13        1.13       -2.76     12.15 o 
 -10   1  13        3.07       -7.60     12.05 o 
  -9   1  13       52.59       43.69     12.92 o 
  -8   1  13       83.68       64.38     12.70 o 
  -7   1  13       63.35       48.07     10.76 o 
  -6   1  13        9.91       -1.73     10.35 o 
  -5   1  13        1.85       11.20      8.26 o 
  -4   1  13        0.08       -6.42      7.50 o 
  -3   1  13       15.41       33.87      7.66 o 
  -2   1  13       42.67       43.26      6.14 o 
  -1   1  13      254.99      265.07      9.68 o 
   0   1  13       50.65       69.45      5.56 o 
   1   1  13      476.51      522.82     11.16 o 
   2   1  13       73.06       74.16      5.78 o 
   3   1  13      121.64      114.41      8.17 o 
   4   1  13        6.04        5.04      4.07 o 
   5   1  13        0.70        0.38      3.46 o 
   6   1  13        5.55       -1.72      6.14 o 
   7   1  13        0.00       22.24     12.10 o 
   8   1  13       17.65       20.68     13.17 o 
   9   1  13        0.04       58.98     15.67 o 
 -13   2  13        8.06       35.33     20.89 o 
 -12   2  13        3.91       27.86     17.91 o 
 -11   2  13        4.35        4.94     14.04 o 
 -10   2  13       75.38       74.15     16.62 o 
  -9   2  13        0.02       -0.64      9.02 o 
  -8   2  13       63.50       63.83     12.30 o 
  -7   2  13        4.92       16.54     12.47 o 
  -6   2  13       36.68       39.75     10.69 o 
  -5   2  13       73.53       67.40     11.14 o 
  -4   2  13       95.21      116.92     13.96 o 
  -3   2  13       61.80       74.72     10.26 o 
  -2   2  13        0.26        7.88      6.59 o 
  -1   2  13      355.93      363.13      9.97 o 
   0   2  13      673.25      670.59     22.76 o 
   1   2  13        7.22       11.14      4.09 o 
   2   2  13      143.67      146.72      8.52 o 
   3   2  13       23.99       26.46      4.32 o 
   4   2  13      851.05      893.22     27.47 o 
   5   2  13      269.94      256.11     20.16 o 
   6   2  13       16.73        3.12     10.02 o 
   7   2  13       11.61       -2.91     10.37 o 
   8   2  13        2.38       -2.32     18.33 o 
   9   2  13       11.37       -4.79     15.84 o 
 -13   3  13       17.73        7.73     22.52 o 
 -12   3  13       51.57       62.17     17.08 o 
 -11   3  13       27.33       17.97     16.41 o 
 -10   3  13      102.24      103.85     14.46 o 
  -9   3  13        3.95       10.99     12.13 o 
  -8   3  13        0.10       -1.63     10.31 o 
  -7   3  13        0.09       11.66     13.09 o 
  -6   3  13      156.83      173.33     15.76 o 
  -5   3  13       37.82       44.86     13.73 o 
  -4   3  13        0.03       -2.70     10.68 o 
  -3   3  13      482.07      472.20     23.07 o 
  -2   3  13        0.00        3.22      5.25 o 
  -1   3  13        0.24        3.97      7.07 o 
   0   3  13      159.18      186.85      9.99 o 
   1   3  13       10.08       12.82      5.74 o 
   2   3  13      328.05      333.53      9.13 o 
   3   3  13      349.90      374.25     18.74 o 
   4   3  13       14.58       17.45      9.78 o 
   5   3  13        2.22      -10.62     11.21 o 
   6   3  13        0.35       -7.74     10.40 o 
   7   3  13        6.07        6.90     17.08 o 
   8   3  13        9.14       12.47     14.98 o 
   9   3  13        4.69       14.89     16.34 o 
 -12   4  13       27.56       50.90     23.74 o 
 -11   4  13       12.96       22.44     30.40 o 
 -10   4  13       26.10       36.25     16.68 o 
  -9   4  13        7.46       -0.89     15.79 o 
  -8   4  13        5.21       18.34     19.50 o 
  -7   4  13       17.04        3.57     12.61 o 
  -6   4  13       61.81       66.37     15.64 o 
  -5   4  13       15.68        5.97     12.58 o 
  -4   4  13       72.01       81.50     14.05 o 
  -3   4  13       69.23       87.68     15.17 o 
  -2   4  13      484.06      488.77     21.33 o 
  -1   4  13       67.73       58.27      9.04 o 
   0   4  13       22.29       31.38     10.04 o 
   1   4  13      551.89      565.15     15.33 o 
   2   4  13        3.26        8.73      5.71 o 
   3   4  13       94.89       91.62      8.78 o 
   4   4  13       34.66       37.01      9.84 o 
   5   4  13       29.16       47.99     13.35 o 
   6   4  13       28.69       20.54     21.22 o 
   7   4  13       31.45       41.10     13.85 o 
   8   4  13        1.50        9.69     17.68 o 
 -11   5  13        1.62       53.55     24.42 o 
 -10   5  13        4.66       -3.86     18.05 o 
  -9   5  13        0.42        6.92      9.85 o 
  -8   5  13        0.28        2.34     12.81 o 
  -7   5  13       73.93       64.27     15.24 o 
  -6   5  13      196.48      215.53     18.24 o 
  -5   5  13      282.59      263.74     12.71 o 
  -4   5  13        3.14        2.09      5.98 o 
  -3   5  13       41.43       59.75     10.82 o 
  -2   5  13        0.38       -8.68     10.98 o 
  -1   5  13       37.86       36.33     10.08 o 
   0   5  13       35.42       20.93     12.03 o 
   1   5  13       42.80       37.34     11.66 o 
   2   5  13      122.06      106.34     17.46 o 
   3   5  13       11.37       27.27     15.13 o 
   4   5  13       59.88       69.03     17.17 o 
   5   5  13       58.17       90.06     29.63 o 
   6   5  13       14.62       36.11     21.52 o 
   7   5  13        2.54        2.75     19.65 o 
 -10   6  13        0.50       25.04     20.99 o 
  -9   6  13        1.83       -0.04     22.09 o 
  -8   6  13        0.41       21.48     10.82 o 
  -7   6  13      115.88       96.53     13.72 o 
  -6   6  13       53.61       39.89     12.31 o 
  -5   6  13        0.15       12.88      9.79 o 
  -4   6  13        6.96       15.02     10.24 o 
  -3   6  13        5.83       16.73     14.14 o 
  -2   6  13      172.25      168.57     16.63 o 
  -1   6  13       21.09       31.45     11.48 o 
   0   6  13       56.77       73.43     12.68 o 
   1   6  13        3.61        1.87      9.72 o 
   2   6  13       82.12       59.22     21.53 o 
   3   6  13       31.69      112.25     56.03 o 
   4   6  13       68.69       98.85     21.74 o 
   5   6  13        0.69       69.66     44.46 o 
   6   6  13        6.68       29.82     24.10 o 
  -8   7  13      131.18      141.50     26.02 o 
  -7   7  13       14.72       26.16     15.97 o 
  -6   7  13       26.31       55.00     24.88 o 
  -5   7  13       67.57       70.17     22.41 o 
  -4   7  13        0.07        0.80     13.33 o 
  -3   7  13        2.91       21.53     15.90 o 
  -2   7  13        4.76       17.40     13.31 o 
  -1   7  13       28.87       16.51     11.13 o 
   0   7  13        1.35       -1.36     14.01 o 
   1   7  13        8.56       -1.11     14.52 o 
   2   7  13        0.04        8.44     33.98 o 
   3   7  13        2.82       42.93     31.81 o 
   4   7  13        2.89      110.14     31.09 o 
  -4   8  13        0.46       35.32     19.76 o 
  -3   8  13       67.45       97.24     18.68 o 
  -2   8  13       19.78       42.77     19.95 o 
  -1   8  13        0.06       18.20     14.74 o 
   0   8  13        1.83       13.15     14.85 o 
 -13   0  14        3.16       17.36     17.87 o 
 -12   0  14        1.87       58.22     24.86 o 
 -11   0  14       51.98       14.88     27.24 o 
 -10   0  14       20.91       19.89     17.96 o 
  -9   0  14       94.48       84.90     20.69 o 
  -8   0  14       75.74       94.43     23.79 o 
  -7   0  14      437.53      495.29     36.17 o 
  -6   0  14      105.59      139.42     32.54 o 
  -5   0  14       39.75       52.43     17.01 o 
  -4   0  14        2.72        8.29      9.96 o 
  -3   0  14      123.60      147.69     18.46 o 
  -2   0  14       12.52       11.71      6.50 o 
  -1   0  14      589.03      597.86     17.20 o 
   0   0  14     1099.18     1171.60     33.88 o 
   1   0  14       34.57       34.96      7.68 o 
   2   0  14        5.46        2.44      6.36 o 
   3   0  14        5.74        5.11      9.25 o 
   4   0  14      922.93      933.61     22.12 o 
   5   0  14      615.22      635.24     21.93 o 
   6   0  14       82.84       87.27     10.05 o 
   7   0  14      169.76      167.74     14.01 o 
   8   0  14        1.63        6.58      7.85 o 
   9   0  14        0.08       14.61     25.81 o 
 -13   1  14       19.98       60.59     18.65 o 
 -12   1  14        4.95       -2.26     11.91 o 
 -11   1  14        0.04       -4.66     11.14 o 
 -10   1  14      543.83      464.86     21.92 o 
  -9   1  14        7.83        6.02     10.75 o 
  -8   1  14       70.27       60.44     14.13 o 
  -7   1  14      689.65      661.12     26.22 o 
  -6   1  14        0.25       -0.25      8.13 o 
  -5   1  14       60.72       74.04     13.11 o 
  -4   1  14       52.72       63.68     10.63 o 
  -3   1  14      488.13      527.41     16.42 o 
  -2   1  14      301.43      294.96      8.64 o 
  -1   1  14      226.99      253.95      9.75 o 
   0   1  14      340.51      367.22     12.69 o 
   1   1  14      100.88       94.66      9.76 o 
   2   1  14       37.38       41.70      6.01 o 
   3   1  14      944.51      926.17     15.14 o 
   4   1  14       82.09       91.00      6.69 o 
   5   1  14       92.74       96.90      6.31 o 
   6   1  14       25.01       16.60      4.10 o 
   7   1  14      105.36      143.38     32.77 o 
   8   1  14        1.63        9.69      9.68 o 
   9   1  14        4.44       18.97     14.29 o 
 -13   2  14        2.52       15.66     13.44 o 
 -12   2  14        6.97       39.96     15.32 o 
 -11   2  14        9.96       -3.96     11.83 o 
 -10   2  14      140.55      123.58     16.09 o 
  -9   2  14       52.42       61.77     13.14 o 
  -8   2  14      210.70      185.16     16.21 o 
  -7   2  14      102.86       68.43     17.38 o 
  -6   2  14       14.11       14.63     10.97 o 
  -5   2  14       13.98       10.49      9.68 o 
  -4   2  14       17.84       14.97      9.07 o 
  -3   2  14      134.59      143.91     12.64 o 
  -2   2  14       44.56       47.86      7.02 o 
  -1   2  14       16.34       21.29      5.56 o 
   0   2  14      297.69      294.30     10.37 o 
   1   2  14       64.14       57.88      6.13 o 
   2   2  14      228.50      226.91     14.44 o 
   3   2  14      165.93      165.52     13.48 o 
   4   2  14       13.34       16.81     11.21 o 
   5   2  14      219.97      223.52     20.66 o 
   6   2  14       40.73       65.36     14.60 o 
   7   2  14        5.15        0.27     11.31 o 
   8   2  14        3.62       22.22     17.59 o 
   9   2  14       13.90       29.80     13.89 o 
 -13   3  14        5.09        5.46     36.97 o 
 -12   3  14       78.99       68.50     16.23 o 
 -11   3  14        2.31       21.56     13.24 o 
 -10   3  14       11.56       14.81     15.20 o 
  -9   3  14       66.96       61.60     13.99 o 
  -8   3  14       50.16       56.90     15.39 o 
  -7   3  14       92.81       77.33     15.04 o 
  -6   3  14        4.53       16.34      9.80 o 
  -5   3  14      908.94      878.82     34.62 o 
  -4   3  14       98.81       83.62     25.96 o 
  -3   3  14      252.72      250.73     14.58 o 
  -2   3  14      528.96      531.19     15.33 o 
  -1   3  14      141.66      150.36     10.87 o 
   0   3  14       27.92       28.31      8.39 o 
   1   3  14      221.22      234.46     10.51 o 
   2   3  14      770.70      823.51     14.31 o 
   3   3  14      188.58      181.21     15.42 o 
   4   3  14      213.68      217.94     14.10 o 
   5   3  14        4.96       15.40     12.99 o 
   6   3  14       11.76       -3.62     13.06 o 
   7   3  14        0.24       29.41     21.67 o 
   8   3  14       32.16       26.25     18.56 o 
 -12   4  14       34.60       58.38     22.51 o 
 -11   4  14        0.08       -1.78     14.90 o 
 -10   4  14       10.21       21.89     17.35 o 
  -9   4  14        0.77       -8.08     24.65 o 
  -8   4  14       46.45       31.39     18.41 o 
  -7   4  14      177.00      192.73     18.88 o 
  -6   4  14      403.65      365.68     22.86 o 
  -5   4  14       15.96       16.54     10.92 o 
  -4   4  14      162.51      146.52     33.22 o 
  -3   4  14       35.00       21.29      7.74 o 
  -2   4  14        1.29       -2.79      7.27 o 
  -1   4  14      166.47      165.78     12.34 o 
   0   4  14      333.85      378.01     16.31 o 
   1   4  14        6.48        8.91      7.74 o 
   2   4  14        4.97        4.34      5.80 o 
   3   4  14      713.84      734.54     20.89 o 
   4   4  14      128.21      113.29     10.66 o 
   5   4  14       31.17       52.06     17.91 o 
   6   4  14        0.02       38.56     25.62 o 
   7   4  14        0.01       15.26     12.79 o 
   8   4  14        0.31       31.45     20.07 o 
 -11   5  14        0.03       27.49     34.13 o 
 -10   5  14        0.01       21.37     17.57 o 
  -9   5  14       47.49       43.26     19.81 o 
  -8   5  14       26.01       33.08     12.58 o 
  -7   5  14      200.60      226.74     23.52 o 
  -6   5  14       74.65       69.27     16.02 o 
  -5   5  14        0.48       -7.00      8.36 o 
  -4   5  14        0.46       -0.69      5.90 o 
  -3   5  14        0.81       -5.84      9.77 o 
  -2   5  14      142.65      161.53     13.66 o 
  -1   5  14        7.35       10.62      8.54 o 
   0   5  14       16.52        8.94      8.31 o 
   1   5  14       93.68       88.05     32.78 o 
   2   5  14       11.96       19.56     18.11 o 
   3   5  14        6.08       15.78     15.70 o 
   4   5  14        7.76       29.50     18.16 o 
   5   5  14        2.04      -23.20     40.15 o 
   6   5  14       22.17       55.91     29.33 o 
   7   5  14       28.36       35.31     33.66 o 
  -9   6  14        9.18       13.44     14.93 o 
  -8   6  14        9.35       33.67     12.84 o 
  -7   6  14       64.13       54.92     12.24 o 
  -6   6  14       60.60       64.08     10.65 o 
  -5   6  14        1.01        5.23      7.29 o 
  -4   6  14        1.39       14.10     12.01 o 
  -3   6  14       28.74       43.01     12.52 o 
  -2   6  14        6.44       24.62     13.74 o 
  -1   6  14       23.31        9.24     10.03 o 
   0   6  14       11.85       28.04      8.85 o 
   1   6  14        4.94        9.57     11.57 o 
   2   6  14       23.47       31.23     26.65 o 
   3   6  14       49.71       49.82     20.47 o 
   4   6  14        1.60       -0.69     47.27 o 
   5   6  14        1.86      -22.66     31.45 o 
  -8   7  14       16.50      115.86     82.53 o 
  -7   7  14       83.52       71.99     17.55 o 
  -6   7  14        0.74        1.28     37.80 o 
  -5   7  14        1.77        8.92     27.17 o 
  -4   7  14        1.90       49.60     17.00 o 
  -3   7  14        0.61       36.05     14.73 o 
  -2   7  14       38.95       54.17     13.29 o 
  -1   7  14       26.91       22.61     18.49 o 
   0   7  14       14.67       15.72     12.44 o 
   1   7  14       16.09        2.82     19.49 o 
   2   7  14        0.58       75.55     72.04 o 
   3   7  14        5.65       75.38     44.25 o 
  -3   8  14        0.09       16.20     32.58 o 
  -2   8  14        0.11        6.61     16.68 o 
  -1   8  14        5.11       12.86     20.24 o 
 -13   1  15        0.98       -0.92     30.53 o 
 -12   1  15        6.90       24.24     16.55 o 
 -11   1  15        5.32       -0.93     10.59 o 
 -10   1  15      120.51      123.32     28.38 o 
  -9   1  15       32.84       31.67     11.32 o 
  -8   1  15        5.45        5.56     11.42 o 
  -7   1  15        0.09       -1.72      9.71 o 
  -6   1  15      497.34      490.18     21.40 o 
  -5   1  15        4.63       -0.80      7.77 o 
  -4   1  15       24.69       21.75     12.96 o 
  -3   1  15        2.08        0.90      7.56 o 
  -2   1  15      140.66      154.55      8.97 o 
  -1   1  15       67.22       75.46      7.74 o 
   0   1  15       78.67       88.63      6.58 o 
   1   1  15      203.58      233.06     12.84 o 
   2   1  15       48.76       48.08      6.52 o 
   3   1  15       57.00       59.56      6.12 o 
   4   1  15       68.39       51.94      6.45 o 
   5   1  15      116.85       98.66      5.59 o 
   6   1  15        5.63        6.52      4.51 o 
   7   1  15        0.95       20.31     10.78 o 
   8   1  15       20.03       31.03     12.33 o 
   9   1  15        2.34       31.14     30.59 o 
 -13   2  15       14.68       -3.32     13.59 o 
 -12   2  15       17.95        9.22     13.22 o 
 -11   2  15       30.32       27.08     14.75 o 
 -10   2  15      159.86      157.36     17.58 o 
  -9   2  15       86.64       79.58     15.43 o 
  -8   2  15       31.87       15.62     15.22 o 
  -7   2  15       86.16       72.48     13.05 o 
  -6   2  15      768.83      730.95     25.99 o 
  -5   2  15        1.03        8.90      8.56 o 
  -4   2  15       78.94      117.50     15.69 o 
  -3   2  15      122.69      139.11     15.39 o 
  -2   2  15       55.30       60.18      6.04 o 
  -1   2  15      191.44      191.95     10.01 o 
   0   2  15        7.73        3.39      6.74 o 
   1   2  15       28.93       42.95      6.13 o 
   2   2  15       15.94       16.76      5.98 o 
   3   2  15     1579.25     1551.15     29.42 o 
   4   2  15      402.79      375.25     13.22 o 
   5   2  15       96.31      102.58     12.28 o 
   6   2  15        4.03        9.53     14.30 o 
   7   2  15       26.47       26.04     12.97 o 
   8   2  15        0.21       35.70     15.19 o 
 -12   3  15       39.49       53.48     15.57 o 
 -11   3  15        8.33       31.67     14.60 o 
 -10   3  15       17.23       14.64     13.00 o 
  -9   3  15        6.75        4.74     12.01 o 
  -8   3  15       21.76       13.38     14.47 o 
  -7   3  15       88.19       95.92     13.79 o 
  -6   3  15       31.46       23.91     11.93 o 
  -5   3  15       77.54       68.64     15.48 o 
  -4   3  15        0.98        2.34      8.31 o 
  -3   3  15      280.40      251.92     14.93 o 
  -2   3  15      388.37      362.02     11.21 o 
  -1   3  15       65.61       72.84      4.91 o 
   0   3  15       61.89       65.49      9.51 o 
   1   3  15        0.75       -1.26      5.40 o 
   2   3  15        4.36        3.35      4.90 o 
   3   3  15        2.45       -0.43      8.44 o 
   4   3  15       36.73       21.50     11.27 o 
   5   3  15       68.97       79.80     14.61 o 
   6   3  15        0.32       23.03     19.68 o 
   7   3  15        6.86        7.62     16.52 o 
   8   3  15       12.58        4.02     12.46 o 
 -12   4  15        0.00      -18.04     23.62 o 
 -11   4  15       76.48       75.79     20.98 o 
 -10   4  15       20.55       32.05     23.49 o 
  -9   4  15       47.12       40.63     20.20 o 
  -8   4  15       71.32       71.96     18.87 o 
  -7   4  15        6.14        3.59     13.42 o 
  -6   4  15       72.37       58.60     18.22 o 
  -5   4  15        7.24       -0.84      9.47 o 
  -4   4  15       50.60       53.92     11.56 o 
  -3   4  15        4.89        2.22      3.92 o 
  -2   4  15       28.79       19.37      8.98 o 
  -1   4  15      113.12      133.01     10.42 o 
   0   4  15        5.73       14.10      7.98 o 
   1   4  15       36.62       23.49      6.67 o 
   2   4  15       58.12       46.39     11.31 o 
   3   4  15       31.01       17.13     24.60 o 
   4   4  15       12.23        5.88      8.12 o 
   5   4  15       26.76       35.06     13.40 o 
   6   4  15       57.98       74.64     17.69 o 
   7   4  15        9.77       34.04     21.03 o 
 -11   5  15        2.87       27.80     19.01 o 
 -10   5  15       31.18       59.47     21.46 o 
  -9   5  15       25.41       14.74     35.04 o 
  -8   5  15        0.00       -6.12     14.20 o 
  -7   5  15      392.49      402.28     26.22 o 
  -6   5  15       96.16       87.41     12.46 o 
  -5   5  15       22.30       13.78      5.70 o 
  -4   5  15        7.37        6.10      4.76 o 
  -3   5  15        5.73       22.84     12.19 o 
  -2   5  15        1.92        1.75      8.77 o 
  -1   5  15       35.59       36.23     11.90 o 
   0   5  15       23.38       26.66     11.90 o 
   1   5  15      106.48      122.19     16.88 o 
   2   5  15       20.60        3.72      6.44 o 
   3   5  15        0.71       34.37     19.92 o 
   4   5  15        2.51       38.30     21.72 o 
   5   5  15       12.26       71.44     39.67 o 
   6   5  15       42.64       65.24     30.42 o 
  -9   6  15        1.42       23.03     16.27 o 
  -8   6  15        6.85       18.54     15.62 o 
  -7   6  15       68.25       71.61     18.64 o 
  -6   6  15        3.57       16.21      9.34 o 
  -5   6  15        4.44        1.47     12.75 o 
  -4   6  15       16.59       21.78     11.82 o 
  -3   6  15        2.80       -1.06      9.70 o 
  -2   6  15       63.51       66.84     14.56 o 
  -1   6  15       19.04       20.38     10.13 o 
   0   6  15       48.99       57.88     11.37 o 
   1   6  15        0.11        7.70     10.95 o 
   2   6  15        0.01       83.36     55.45 o 
   3   6  15        0.95       31.49     23.33 o 
   4   6  15       17.51        8.59     19.31 o 
   5   6  15       28.51       41.67     25.69 o 
  -7   7  15       14.70        9.11     15.43 o 
  -6   7  15        9.37       41.94     24.61 o 
  -5   7  15        2.27       -2.89     13.97 o 
  -4   7  15        1.57       16.15     13.94 o 
  -3   7  15       77.17       87.25     21.60 o 
  -2   7  15       32.55       43.31     13.15 o 
  -1   7  15        0.06      -10.80     17.76 o 
   0   7  15        0.21        7.67     14.38 o 
   1   7  15       53.34       49.14     39.70 o 
   2   7  15        0.03      134.35     83.03 o 
   3   7  15        0.02       13.82     38.09 o 
 -13   0  16       74.95       52.57     57.10 o 
 -12   0  16       18.15       80.98     24.39 o 
 -11   0  16        3.90       -3.62     15.59 o 
 -10   0  16      167.36      146.28     26.62 o 
  -9   0  16       69.80       41.41     16.88 o 
  -8   0  16       41.01       46.69     19.08 o 
  -7   0  16       74.97       61.04     19.87 o 
  -6   0  16      985.47      988.42     65.33 o 
  -5   0  16       27.91       40.55     14.60 o 
  -4   0  16        7.24       11.57     10.95 o 
  -3   0  16      511.00      524.74     18.15 o 
  -2   0  16      371.90      391.21     14.41 o 
  -1   0  16        0.07        5.12      8.78 o 
   0   0  16      312.33      325.51     18.75 o 
   1   0  16      161.12      176.76     10.43 o 
   2   0  16      103.87      100.46      9.89 o 
   3   0  16      888.27      905.23     31.45 o 
   4   0  16     2228.53     2203.72     59.56 o 
   5   0  16       99.07      104.23      9.57 o 
   6   0  16        5.48        1.70      9.43 o 
   7   0  16       31.08       16.16      6.28 o 
   8   0  16        0.72        7.15     21.76 o 
 -13   1  16        1.13        4.54     17.39 o 
 -12   1  16        0.99        3.79     17.08 o 
 -11   1  16       44.96       37.59     19.58 o 
 -10   1  16       45.30       42.75     22.74 o 
  -9   1  16        2.17      -15.78     15.84 o 
  -8   1  16        0.76       -0.94     10.27 o 
  -7   1  16      348.99      339.14     33.95 o 
  -6   1  16       98.50       97.03     15.50 o 
  -5   1  16       13.40       19.68     10.26 o 
  -4   1  16       49.27       43.66      9.13 o 
  -3   1  16       32.17       30.70      6.64 o 
  -2   1  16        1.28       -1.34      4.67 o 
  -1   1  16       49.22       52.81      8.28 o 
   0   1  16       54.33       54.87      6.50 o 
   1   1  16       59.08       50.19      7.35 o 
   2   1  16        6.54       12.33      6.26 o 
   3   1  16      522.96      526.64     14.79 o 
   4   1  16      186.65      198.85      8.81 o 
   5   1  16      173.85      159.01      9.43 o 
   6   1  16        4.00       -0.68      5.18 o 
   7   1  16       39.86       52.16     14.77 o 
   8   1  16        1.41       23.44     15.21 o 
 -13   2  16        3.98        8.16     15.38 o 
 -12   2  16        2.49       17.83     16.32 o 
 -11   2  16       13.40       49.82     29.35 o 
 -10   2  16      120.96       89.57     17.43 o 
  -9   2  16       77.29       51.83     16.24 o 
  -8   2  16       14.50       26.77     16.11 o 
  -7   2  16        0.77        6.44     10.71 o 
  -6   2  16       76.76       63.60     20.04 o 
  -5   2  16      177.44      190.77     13.69 o 
  -4   2  16       60.12       50.21      9.96 o 
  -3   2  16       61.29       72.51      7.55 o 
  -2   2  16       39.43       38.11      7.93 o 
  -1   2  16      224.29      232.44     12.15 o 
   0   2  16       37.45       23.21      5.95 o 
   1   2  16        5.57        0.31      5.81 o 
   2   2  16       21.25       21.36      7.88 o 
   3   2  16      899.37      857.21     23.21 o 
   4   2  16      101.69       95.47     10.69 o 
   5   2  16       19.61       28.34     11.52 o 
   6   2  16        8.97       -6.06      9.02 o 
   7   2  16        6.35       11.79     13.49 o 
   8   2  16       25.37       27.22     12.78 o 
 -12   3  16       27.12       22.10     16.96 o 
 -11   3  16        0.00       14.10     15.77 o 
 -10   3  16      124.26      125.03     18.83 o 
  -9   3  16       94.86      133.38     24.31 o 
  -8   3  16       52.92       49.92     14.16 o 
  -7   3  16      304.05      331.13     18.43 o 
  -6   3  16      291.89      313.19     23.66 o 
  -5   3  16      443.29      406.55     27.09 o 
  -4   3  16       18.21       13.52      9.20 o 
  -3   3  16        7.55        1.50      6.89 o 
  -2   3  16      221.97      205.94     13.82 o 
  -1   3  16       96.12       98.02      6.48 o 
   0   3  16      280.20      313.29     13.15 o 
   1   3  16      808.79      849.11     20.05 o 
   2   3  16      172.85      199.90     13.30 o 
   3   3  16      131.08      131.83     10.97 o 
   4   3  16        2.31        9.54     17.39 o 
   5   3  16        2.64        8.08      8.88 o 
   6   3  16        1.03       22.48     17.26 o 
   7   3  16        1.88       18.17     14.39 o 
   8   3  16        0.13       23.06     22.40 o 
 -12   4  16        8.42      -31.36     31.36 o 
 -11   4  16        8.40       71.40     29.27 o 
 -10   4  16        1.77       44.97     32.48 o 
  -9   4  16        1.97       21.22     22.92 o 
  -8   4  16       18.49        9.41     14.21 o 
  -7   4  16       50.14       48.22     17.08 o 
  -6   4  16      113.08       79.47     15.44 o 
  -5   4  16      151.78      164.80     15.02 o 
  -4   4  16       84.05       68.54     12.22 o 
  -3   4  16       22.01       21.12      4.67 o 
  -2   4  16        4.09        2.51      9.52 o 
  -1   4  16        6.62        0.60      8.16 o 
   0   4  16        4.30        5.31      8.38 o 
   1   4  16        0.41        8.32      8.10 o 
   2   4  16        4.06        3.02      4.61 o 
   3   4  16        0.00       -9.60     13.69 o 
   4   4  16       11.51       23.52      9.30 o 
   5   4  16       23.23        7.76     11.27 o 
   6   4  16        0.11        5.17     39.25 o 
   7   4  16        0.06       71.55     31.65 o 
 -11   5  16        2.41       31.96     41.80 o 
 -10   5  16       27.29       76.57     37.92 o 
  -9   5  16        6.44      -11.45     32.97 o 
  -8   5  16       19.98       72.07     31.76 o 
  -7   5  16      107.48      113.44     13.09 o 
  -6   5  16      172.87      172.91     15.35 o 
  -5   5  16       18.59       12.69      5.89 o 
  -4   5  16       24.62       32.48     10.93 o 
  -3   5  16      101.78       71.61     12.76 o 
  -2   5  16       62.29       44.62     12.96 o 
  -1   5  16        6.07       25.82     12.23 o 
   0   5  16       96.83       78.14     14.50 o 
   1   5  16       12.72       15.01      7.99 o 
   2   5  16        1.86       -0.06      6.18 o 
   3   5  16        0.30       20.20     47.16 o 
   4   5  16        0.98       14.99     20.83 o 
   5   5  16        0.54       35.95     38.50 o 
   6   5  16        1.30      -10.98     26.11 o 
  -9   6  16        1.50       15.84     15.37 o 
  -8   6  16       17.14        9.49     13.69 o 
  -7   6  16       12.24       20.59     23.61 o 
  -6   6  16        0.28       23.01     15.71 o 
  -5   6  16       14.66       -0.21     15.24 o 
  -4   6  16        2.97       15.20     17.90 o 
  -3   6  16       91.82      118.55     17.98 o 
  -2   6  16        4.77       19.08     10.60 o 
  -1   6  16        4.47        8.78     12.40 o 
   0   6  16       29.40       37.52     16.09 o 
   1   6  16       10.50       23.87     10.69 o 
   2   6  16        3.57       65.64     32.52 o 
   3   6  16        0.06       33.42     46.41 o 
   4   6  16       56.38      100.83     25.83 o 
  -7   7  16        2.14       23.22     22.06 o 
  -6   7  16        1.35       31.07     15.49 o 
  -5   7  16       29.19       36.75     14.66 o 
  -4   7  16        2.15       22.22     18.54 o 
  -3   7  16       32.75       51.92     16.67 o 
  -2   7  16       21.05       60.82     17.59 o 
  -1   7  16        0.67       37.00     13.94 o 
   0   7  16        0.15       23.10     14.06 o 
   1   7  16        0.01        4.86     21.54 o 
   2   7  16       12.63      119.72     82.14 o 
 -13   1  17        0.35       16.12     18.30 o 
 -12   1  17        1.45       10.67     15.63 o 
 -11   1  17        0.26       19.77     15.48 o 
 -10   1  17       84.55       83.18     17.69 o 
  -9   1  17        2.92        3.74     11.77 o 
  -8   1  17       18.39        8.64     10.83 o 
  -7   1  17       32.66       33.04     12.83 o 
  -6   1  17      177.73      180.00     17.59 o 
  -5   1  17      398.26      400.66     22.60 o 
  -4   1  17      164.88      184.83     14.23 o 
  -3   1  17      470.72      486.03     16.73 o 
  -2   1  17      114.69      153.88     14.98 o 
  -1   1  17        7.27        5.93      7.38 o 
   0   1  17       14.96       22.79      7.71 o 
   1   1  17       24.55       18.66      6.35 o 
   2   1  17       79.27       80.07      7.48 o 
   3   1  17        0.62        2.14      4.74 o 
   4   1  17        2.93        0.83      5.24 o 
   5   1  17       41.60       37.36      5.47 o 
   6   1  17       25.66       35.11     11.67 o 
   7   1  17        4.53       23.61     20.49 o 
   8   1  17       35.57       56.60     22.28 o 
 -13   2  17        0.49       -2.34     15.26 o 
 -12   2  17      107.13       83.14     17.57 o 
 -11   2  17       31.39       46.87     15.65 o 
 -10   2  17       16.02       43.93     20.16 o 
  -9   2  17       21.25       21.95     15.37 o 
  -8   2  17       74.92       94.11     18.13 o 
  -7   2  17       12.23        7.86     11.78 o 
  -6   2  17      303.72      339.84     20.71 o 
  -5   2  17      253.21      242.21     19.07 o 
  -4   2  17       31.80       22.52      9.25 o 
  -3   2  17       95.58       98.49     11.91 o 
  -2   2  17      164.10      155.79     12.08 o 
  -1   2  17      190.23      198.86     10.26 o 
   0   2  17        0.02        6.49      6.41 o 
   1   2  17      468.72      488.75     14.27 o 
   2   2  17      105.74      101.04      7.95 o 
   3   2  17      183.80      180.41     10.72 o 
   4   2  17       26.83       25.34      5.47 o 
   5   2  17       51.29       43.28     11.67 o 
   6   2  17        0.04       10.99     12.63 o 
   7   2  17        4.58       30.33     15.53 o 
   8   2  17       65.16       75.46     16.84 o 
 -12   3  17       15.40        5.59     14.44 o 
 -11   3  17        1.49       15.62     13.25 o 
 -10   3  17       97.62      103.13     20.78 o 
  -9   3  17       35.10        9.58     16.44 o 
  -8   3  17       20.67       21.95     14.75 o 
  -7   3  17       36.88       37.43     13.85 o 
  -6   3  17      484.76      475.77     31.65 o 
  -5   3  17        4.26        2.99      9.18 o 
  -4   3  17      132.48      138.30     17.53 o 
  -3   3  17        5.73       12.47      7.29 o 
  -2   3  17        6.76        3.90      5.95 o 
  -1   3  17      100.54      107.10      6.83 o 
   0   3  17       62.53       55.68      6.99 o 
   1   3  17       71.43       75.45      9.14 o 
   2   3  17       33.48       26.57      9.59 o 
   3   3  17        0.20        1.28      5.31 o 
   4   3  17       10.87        5.93      7.21 o 
   5   3  17      106.89      105.25     21.78 o 
   6   3  17       18.30       17.27      9.65 o 
   7   3  17       10.20       34.57     19.04 o 
 -11   4  17       11.60        5.47     22.81 o 
 -10   4  17       52.00       83.45     33.33 o 
  -9   4  17       11.71       18.98     18.23 o 
  -8   4  17       78.40       16.73     18.91 o 
  -7   4  17      307.59      292.72     41.64 o 
  -6   4  17       34.97       26.00     12.72 o 
  -5   4  17        0.81       -6.54     10.67 o 
  -4   4  17       96.59       94.65     23.01 o 
  -3   4  17      126.95      112.83     14.01 o 
  -2   4  17       13.23       18.35      9.32 o 
  -1   4  17        7.67       10.13      9.36 o 
   0   4  17      154.71      181.12     11.48 o 
   1   4  17      118.05      100.86     17.14 o 
   2   4  17       12.71       16.65      9.04 o 
   3   4  17       20.10       20.56     12.36 o 
   4   4  17        0.32       15.20     19.92 o 
   5   4  17       17.54       23.73     45.43 o 
   6   4  17       67.76      142.30     33.37 o 
 -10   5  17        4.02       -0.70     22.84 o 
  -9   5  17        6.10       31.74     24.93 o 
  -8   5  17       16.07       16.60     18.43 o 
  -7   5  17       32.14       34.96     16.51 o 
  -6   5  17        5.39       19.71     11.78 o 
  -5   5  17       80.47       77.09     16.34 o 
  -4   5  17       61.40       58.34     12.37 o 
  -3   5  17       42.48       32.01     10.84 o 
  -2   5  17       82.00       90.47     18.54 o 
  -1   5  17      130.14      127.58     15.10 o 
   0   5  17       44.61       39.67     10.81 o 
   1   5  17        0.10        9.74      9.29 o 
   2   5  17       28.49        7.17      9.13 o 
   3   5  17        1.05       -1.84     27.25 o 
   4   5  17       28.66       -3.81     18.89 o 
   5   5  17        1.67       29.12     58.74 o 
  -9   6  17        5.15       27.60     16.71 o 
  -8   6  17        0.03       18.85     15.47 o 
  -7   6  17        1.79        7.27     14.63 o 
  -6   6  17        0.65       28.62     18.56 o 
  -5   6  17        5.81       45.52     14.81 o 
  -4   6  17        0.00       31.64     19.95 o 
  -3   6  17       23.48       37.91     12.94 o 
  -2   6  17       81.46       86.69     15.95 o 
  -1   6  17       15.19       34.01     13.95 o 
   0   6  17       10.15       26.13     11.99 o 
   1   6  17        2.53       -1.04     11.50 o 
   2   6  17        6.19       49.29     23.52 o 
   3   6  17       14.27       23.36     21.44 o 
   4   6  17       15.73       37.83     21.04 o 
  -6   7  17        5.67       18.89     19.60 o 
  -5   7  17        1.06        8.54     12.53 o 
  -4   7  17        0.34       61.57     16.48 o 
  -3   7  17        4.60       42.72     24.64 o 
  -2   7  17        0.82        0.97     17.97 o 
  -1   7  17        1.07       30.88     12.89 o 
   0   7  17        8.05       36.61     16.47 o 
   1   7  17        7.76        3.57     25.85 o 
 -13   0  18        8.83       11.04     89.08 o 
 -12   0  18        5.82      -31.11     53.44 o 
 -11   0  18       30.88       47.80     34.62 o 
 -10   0  18       41.38       26.93     31.20 o 
  -9   0  18        0.44       -2.63     19.39 o 
  -8   0  18        0.00        3.85     18.59 o 
  -7   0  18      577.93      551.32     33.02 o 
  -6   0  18      385.85      335.22     42.70 o 
  -5   0  18       44.10       62.09     15.58 o 
  -4   0  18        6.93        5.92     11.88 o 
  -3   0  18        2.82        6.28      9.19 o 
  -2   0  18        5.91       -1.88      7.88 o 
  -1   0  18      170.48      164.02     11.66 o 
   0   0  18       45.13       61.64     13.40 o 
   1   0  18        0.76      -11.13     11.13 o 
   2   0  18       27.35       32.44      7.72 o 
   3   0  18      472.28      487.65     21.92 o 
   4   0  18       36.41       35.21     12.97 o 
   5   0  18       25.52       22.79      9.28 o 
   6   0  18       24.28       47.14     19.49 o 
   7   0  18       35.64       40.72     24.24 o 
   8   0  18       19.17       -5.64     22.81 o 
 -13   1  18       18.73       47.05     17.57 o 
 -12   1  18        0.01        8.73     13.08 o 
 -11   1  18       17.37       25.41     14.19 o 
 -10   1  18        8.15       29.57     19.52 o 
  -9   1  18        1.14        0.24     11.21 o 
  -8   1  18       17.37       10.35     12.39 o 
  -7   1  18       19.60       10.80     13.55 o 
  -6   1  18     1086.16     1070.39     31.67 o 
  -5   1  18     1126.46     1097.09     32.82 o 
  -4   1  18      853.26      830.27     23.07 o 
  -3   1  18        2.58        5.77      6.24 o 
  -2   1  18       22.24       25.27      8.00 o 
  -1   1  18      106.77      104.54     11.39 o 
   0   1  18        1.47       -5.96      5.96 o 
   1   1  18      193.89      226.13     12.07 o 
   2   1  18       58.09       58.80      8.71 o 
   3   1  18      259.50      273.61      9.88 o 
   4   1  18      279.89      272.40     13.11 o 
   5   1  18      111.62       97.12     12.60 o 
   6   1  18       55.84       60.69     13.84 o 
   7   1  18        3.24        9.89     11.30 o 
 -13   2  18        0.02       -3.07     32.63 o 
 -12   2  18       13.86       37.82     19.05 o 
 -11   2  18       25.53       27.68     16.12 o 
 -10   2  18        0.26       12.63     17.41 o 
  -9   2  18       51.71       26.85     13.24 o 
  -8   2  18       28.57       28.88     11.83 o 
  -7   2  18       96.69       88.27     18.43 o 
  -6   2  18      195.82      164.62     17.74 o 
  -5   2  18       94.10      105.74     15.32 o 
  -4   2  18        0.30        4.05      9.97 o 
  -3   2  18        1.36       -0.20      7.13 o 
  -2   2  18       11.48        7.13      5.73 o 
  -1   2  18      120.65      134.40      8.88 o 
   0   2  18        1.89        4.17      6.34 o 
   1   2  18       32.04       39.57      9.43 o 
   2   2  18      111.27      104.76     13.56 o 
   3   2  18        5.64        8.95      5.74 o 
   4   2  18       66.00       65.47      5.61 o 
   5   2  18        6.07        7.52     10.64 o 
   6   2  18       78.70       71.25     15.38 o 
   7   2  18        7.60       -1.57     12.61 o 
 -12   3  18        0.49        3.48     14.62 o 
 -11   3  18       85.10       94.60     24.59 o 
 -10   3  18        0.29       38.27     22.76 o 
  -9   3  18        4.87        9.55     13.79 o 
  -8   3  18       21.51       10.80     11.46 o 
  -7   3  18       29.42       26.55     12.52 o 
  -6   3  18      183.22      168.59     18.19 o 
  -5   3  18       16.10       16.44     12.43 o 
  -4   3  18      147.03      149.47     16.03 o 
  -3   3  18      195.12      201.35     13.20 o 
  -2   3  18       62.69       58.06      8.56 o 
  -1   3  18      225.38      226.13      8.95 o 
   0   3  18      166.08      175.19     13.63 o 
   1   3  18       14.43        3.16      7.77 o 
   2   3  18        5.66        4.63      8.76 o 
   3   3  18       38.41       28.85      8.98 o 
   4   3  18       12.73        8.38     11.31 o 
   5   3  18       26.52       35.94     14.44 o 
   6   3  18       14.41       -0.54     11.64 o 
   7   3  18        3.97       39.82     20.07 o 
 -11   4  18       37.44       29.18     26.49 o 
 -10   4  18       11.78       28.40     18.56 o 
  -9   4  18       50.76       48.32     20.04 o 
  -8   4  18        8.86       16.77     17.09 o 
  -7   4  18       23.42       23.40     14.75 o 
  -6   4  18       31.70       28.99     13.41 o 
  -5   4  18       18.38       13.39     12.53 o 
  -4   4  18       80.09       78.86      9.32 o 
  -3   4  18      177.36      142.39     15.85 o 
  -2   4  18       78.95       81.48     11.30 o 
  -1   4  18       56.00       45.41     10.86 o 
   0   4  18       36.80       29.87      7.68 o 
   1   4  18       13.85       14.37      9.05 o 
   2   4  18      116.48       79.61     20.73 o 
   3   4  18        0.01        8.89     30.17 o 
   4   4  18      130.06      143.87     17.35 o 
   5   4  18        9.33       53.11     23.42 o 
   6   4  18       72.36      129.36     29.32 o 
 -10   5  18        9.23       58.49     30.50 o 
  -9   5  18        3.91       -4.05     24.24 o 
  -8   5  18        2.38       -0.02     20.42 o 
  -7   5  18       22.96       59.07     26.19 o 
  -6   5  18        0.13       -4.63      9.96 o 
  -5   5  18        0.75       -6.14      6.14 o 
  -4   5  18        1.33       16.16     12.08 o 
  -3   5  18      159.48      162.61     16.30 o 
  -2   5  18       72.37       71.27     14.08 o 
  -1   5  18        0.08        1.49      8.21 o 
   0   5  18       33.85       23.46      9.74 o 
   1   5  18        4.08       16.36     10.36 o 
   2   5  18        0.28       33.92     27.53 o 
   3   5  18        9.53       14.35     14.86 o 
   4   5  18       21.16       48.70     26.22 o 
   5   5  18       24.85       56.20     31.09 o 
  -8   6  18        2.08       38.71     23.98 o 
  -7   6  18        1.28       26.24     13.22 o 
  -6   6  18        0.30       23.68     25.40 o 
  -5   6  18        0.10       10.04     13.91 o 
  -4   6  18        5.88       29.40     19.64 o 
  -3   6  18        0.01       11.50     10.29 o 
  -2   6  18       70.73       42.25     15.23 o 
  -1   6  18        0.73       10.85     15.25 o 
   0   6  18        1.11       15.38     11.62 o 
   1   6  18       35.26       26.50     28.51 o 
   2   6  18        5.31       39.46     42.56 o 
   3   6  18        0.47      -15.87     15.87 o 
  -6   7  18       11.60       17.12     33.43 o 
  -5   7  18       37.20       57.67     18.19 o 
  -4   7  18        2.82       23.16     13.37 o 
  -3   7  18        6.29       -1.44     16.05 o 
  -2   7  18        1.15       25.52     12.69 o 
  -1   7  18       12.68       25.17     16.19 o 
   0   7  18        0.11       15.74     25.71 o 
 -13   1  19        0.91       24.23     38.60 o 
 -12   1  19       20.53       31.28     16.57 o 
 -11   1  19        1.25       11.75     15.14 o 
 -10   1  19       69.18       63.86     18.06 o 
  -9   1  19        1.07       16.41     17.43 o 
  -8   1  19        0.47        4.25     18.14 o 
  -7   1  19       32.48       27.69     12.13 o 
  -6   1  19      147.73      142.56     16.36 o 
  -5   1  19      294.17      268.06     17.60 o 
  -4   1  19       43.94       37.89      8.12 o 
  -3   1  19        0.09        0.26      9.50 o 
  -2   1  19      106.93      101.07     11.15 o 
  -1   1  19        1.43        3.85      6.10 o 
   0   1  19        1.30       -1.68      7.15 o 
   1   1  19       10.72       22.78      7.01 o 
   2   1  19       15.97       14.97      7.51 o 
   3   1  19       17.34       13.28      5.74 o 
   4   1  19       48.27       30.61      7.06 o 
   5   1  19       95.00       85.77     10.79 o 
   6   1  19        0.13       -0.94     10.00 o 
   7   1  19        3.27       33.27     15.97 o 
 -12   2  19        0.14        5.76     17.27 o 
 -11   2  19       67.81       28.64     17.93 o 
 -10   2  19       75.60       48.89     14.91 o 
  -9   2  19      120.76      102.33     17.50 o 
  -8   2  19       11.53       19.24     16.38 o 
  -7   2  19       28.69       18.42     18.93 o 
  -6   2  19      118.99      107.17     14.30 o 
  -5   2  19       31.90       15.81     10.06 o 
  -4   2  19       27.13       14.03      7.14 o 
  -3   2  19       63.57       57.84      7.88 o 
  -2   2  19       50.91       44.86      8.85 o 
  -1   2  19       14.69       14.93      7.52 o 
   0   2  19        3.02       -1.25      5.47 o 
   1   2  19        4.21       -2.57     10.42 o 
   2   2  19       56.11       53.33      9.81 o 
   3   2  19       21.31       18.31      7.48 o 
   4   2  19       18.26       11.87      5.04 o 
   5   2  19       38.36       28.84     12.14 o 
   6   2  19        4.59        8.19      9.69 o 
   7   2  19        8.62       26.83     13.63 o 
 -12   3  19        1.78       15.57     17.73 o 
 -11   3  19        1.20        0.01     13.68 o 
 -10   3  19       13.50       10.69     16.37 o 
  -9   3  19        4.21       13.39     14.59 o 
  -8   3  19        6.56       15.66     13.07 o 
  -7   3  19        7.10        8.57     12.17 o 
  -6   3  19      350.12      331.89     25.19 o 
  -5   3  19       96.86       80.09     14.85 o 
  -4   3  19       79.66       75.24     13.56 o 
  -3   3  19       24.81       13.19      7.95 o 
  -2   3  19       27.55       30.71      6.62 o 
  -1   3  19       43.42       27.07      8.15 o 
   0   3  19       73.16       53.73     11.27 o 
   1   3  19        8.79        5.50      6.94 o 
   2   3  19        0.88        5.71      8.33 o 
   3   3  19       22.62       11.18      6.42 o 
   4   3  19       26.05       70.78     29.56 o 
   5   3  19       58.12       62.70     14.46 o 
   6   3  19        0.75       14.96     12.27 o 
 -11   4  19       20.21       36.70     23.29 o 
 -10   4  19        3.32       11.06     20.36 o 
  -9   4  19       45.09       88.43     27.22 o 
  -8   4  19       40.86       36.55     18.84 o 
  -7   4  19      113.75      144.43     42.02 o 
  -6   4  19       52.13       31.56     18.10 o 
  -5   4  19        6.68        9.64     11.98 o 
  -4   4  19        8.47        9.18      7.59 o 
  -3   4  19      100.44      132.12     22.91 o 
  -2   4  19      140.25      126.66     12.15 o 
  -1   4  19      158.68      158.92     13.04 o 
   0   4  19        1.33       -3.68      9.81 o 
   1   4  19       19.22       14.81      7.47 o 
   2   4  19        0.01        2.33     15.23 o 
   3   4  19       17.61       36.28     15.05 o 
   4   4  19        0.06       10.47     14.00 o 
   5   4  19       27.37       42.51     27.29 o 
 -10   5  19        2.31       35.14     23.63 o 
  -9   5  19        9.27        8.13     20.05 o 
  -8   5  19        0.54       31.38     32.58 o 
  -7   5  19        0.28       10.04     15.99 o 
  -6   5  19       41.12       55.85     10.60 o 
  -5   5  19       75.48       78.25     14.40 o 
  -4   5  19       34.88       33.96     13.40 o 
  -3   5  19       29.57       30.23     10.98 o 
  -2   5  19       11.18       18.73      9.80 o 
  -1   5  19        5.95       25.42     10.65 o 
   0   5  19        4.77       20.73     11.92 o 
   1   5  19        5.16       32.13     12.62 o 
   2   5  19        3.26       19.03     17.12 o 
   3   5  19       20.18       35.94     24.21 o 
   4   5  19       23.64       70.37     24.97 o 
  -8   6  19        8.41       56.01     18.47 o 
  -7   6  19        4.04       54.22     15.88 o 
  -6   6  19       25.14       48.00     17.57 o 
  -5   6  19       17.06       48.30     15.42 o 
  -4   6  19        1.23        7.67     23.09 o 
  -3   6  19       14.38       22.45     15.29 o 
  -2   6  19        2.54       11.58     13.80 o 
  -1   6  19        0.10       19.25     11.80 o 
   0   6  19        0.34       17.83     19.84 o 
   1   6  19        0.29       -1.38     22.85 o 
   2   6  19       13.39       86.63     96.09 o 
  -4   7  19        1.36       19.92     17.04 o 
  -3   7  19        6.42       -3.11     21.98 o 
  -2   7  19        2.92       51.44     18.37 o 
  -1   7  19        8.29       50.33     23.64 o 
 -12   0  20       54.17       25.78     21.11 o 
 -11   0  20       93.67      128.18     27.03 o 
 -10   0  20        3.02       44.62     20.23 o 
  -9   0  20      121.25      161.01     27.90 o 
  -8   0  20       84.97       60.59     24.72 o 
  -7   0  20        0.27       -3.50     19.39 o 
  -6   0  20        0.00       -2.48     15.34 o 
  -5   0  20      561.95      551.92     36.64 o 
  -4   0  20     1536.46     1451.64     51.70 o 
  -3   0  20        3.96       16.78     11.91 o 
  -2   0  20        5.03       -5.68     11.68 o 
  -1   0  20       20.13       20.23     13.50 o 
   0   0  20       15.37       34.74     13.29 o 
   1   0  20       88.12       86.69     11.77 o 
   2   0  20      189.97      198.79     22.02 o 
   3   0  20       19.06       12.45     11.51 o 
   4   0  20        0.22       16.37     13.46 o 
   5   0  20        1.06        0.55      9.82 o 
   6   0  20        2.10       55.46     24.15 o 
   7   0  20       23.35       40.09     25.71 o 
 -12   1  20       10.45       38.92     24.14 o 
 -11   1  20       16.10        6.21     14.62 o 
 -10   1  20        0.00       26.55     16.18 o 
  -9   1  20        0.36       33.41     17.50 o 
  -8   1  20       59.45       49.31     14.16 o 
  -7   1  20       16.88       16.56     11.83 o 
  -6   1  20      980.96      965.17     33.49 o 
  -5   1  20      208.56      202.10     16.16 o 
  -4   1  20        8.10       13.56      7.69 o 
  -3   1  20      131.30      121.25      9.38 o 
  -2   1  20       78.75       94.76      8.91 o 
  -1   1  20        0.08        0.01      6.47 o 
   0   1  20       14.26        4.34      6.91 o 
   1   1  20        1.11       -1.04      5.85 o 
   2   1  20        1.05        0.69      6.24 o 
   3   1  20      137.43      133.60     10.28 o 
   4   1  20        6.39       13.64      5.82 o 
   5   1  20        1.26        7.95      8.57 o 
   6   1  20       24.23       36.54     21.25 o 
 -12   2  20        1.65      -10.91     22.44 o 
 -11   2  20        5.78        0.12     15.53 o 
 -10   2  20        0.00        4.17     13.48 o 
  -9   2  20        1.12       19.48     16.31 o 
  -8   2  20        1.74       -5.63     12.98 o 
  -7   2  20        0.24       -6.07     12.49 o 
  -6   2  20       31.32       38.82     12.60 o 
  -5   2  20       33.38       28.57      9.85 o 
  -4   2  20      372.96      345.41     23.91 o 
  -3   2  20      138.08      152.61     11.45 o 
  -2   2  20        4.85        1.68      6.84 o 
  -1   2  20       10.54       14.19      8.35 o 
   0   2  20       87.26       87.80      7.73 o 
   1   2  20       28.87       39.60     11.68 o 
   2   2  20       43.86       46.52     10.42 o 
   3   2  20       91.82       70.72      8.41 o 
   4   2  20       22.69       33.45     11.26 o 
   5   2  20        0.01       -6.47     11.15 o 
   6   2  20       38.91       69.46     27.49 o 
 -12   3  20       56.29       64.08     28.24 o 
 -11   3  20        0.14       21.79     16.99 o 
 -10   3  20        0.03       24.73     18.31 o 
  -9   3  20        0.77       12.52     20.00 o 
  -8   3  20       11.02       -0.87     12.44 o 
  -7   3  20       48.24       60.50     16.09 o 
  -6   3  20       78.98       74.04     14.76 o 
  -5   3  20        3.12       -9.61     16.69 o 
  -4   3  20       31.51       27.82      6.92 o 
  -3   3  20        3.61       -0.89      5.22 o 
  -2   3  20        4.89       11.96      6.68 o 
  -1   3  20      757.55      688.75     19.71 o 
   0   3  20      144.49      163.62     14.05 o 
   1   3  20      353.27      335.10     12.67 o 
   2   3  20       56.57       34.24      8.26 o 
   3   3  20        9.66        7.25     13.01 o 
   4   3  20      106.44      119.19     13.29 o 
   5   3  20        0.72       21.38     19.22 o 
   6   3  20       32.84       30.66     21.16 o 
 -11   4  20        0.00       34.08     20.73 o 
 -10   4  20        7.05       37.36     21.54 o 
  -9   4  20       47.27       52.83     38.67 o 
  -8   4  20       35.40       48.59     20.00 o 
  -7   4  20        8.05        9.05     15.12 o 
  -6   4  20       46.43       37.29     18.06 o 
  -5   4  20       26.47       11.28      7.75 o 
  -4   4  20        0.11        5.14      6.99 o 
  -3   4  20       58.56       38.05     13.88 o 
  -2   4  20        3.04       -2.04     12.55 o 
  -1   4  20        4.01        5.97      7.61 o 
   0   4  20       12.40       17.80     10.86 o 
   1   4  20        3.48        3.99      8.54 o 
   2   4  20       10.28       24.05     17.60 o 
   3   4  20       45.30       82.47     16.44 o 
   4   4  20       54.51       80.38     32.43 o 
   5   4  20       19.52       41.29     20.26 o 
  -9   5  20        0.79       39.72     26.90 o 
  -8   5  20        9.39        2.95     20.06 o 
  -7   5  20       19.92       -8.84     16.20 o 
  -6   5  20        9.03       23.68     14.53 o 
  -5   5  20       13.42       11.18     13.34 o 
  -4   5  20      106.93      125.66     16.18 o 
  -3   5  20       22.56       18.65     10.90 o 
  -2   5  20       13.49       16.39     11.04 o 
  -1   5  20        0.02       15.31     12.95 o 
   0   5  20       11.87       17.42     11.06 o 
   1   5  20        0.83       25.03     30.82 o 
   2   5  20       12.00        0.81     15.97 o 
   3   5  20        0.17       18.98     27.59 o 
  -7   6  20        7.86       19.97     16.68 o 
  -6   6  20        0.78       36.16     15.35 o 
  -5   6  20        0.39       25.12     13.31 o 
  -4   6  20       15.34       43.43     20.41 o 
  -3   6  20        4.36       11.17     13.32 o 
  -2   6  20        0.22        8.64     20.45 o 
  -1   6  20        0.18       23.57     10.59 o 
   0   6  20       16.49       25.30     22.68 o 
   1   6  20       26.46       48.75     41.57 o 
 -12   1  21       19.40       26.63     22.25 o 
 -11   1  21        0.72       24.01     24.29 o 
 -10   1  21       18.65       54.55     25.90 o 
  -9   1  21        0.00       56.44     14.55 o 
  -8   1  21       15.47       26.80     19.27 o 
  -7   1  21       45.00       50.18     22.07 o 
  -6   1  21      105.60      110.52     13.76 o 
  -5   1  21      393.55      382.79     21.25 o 
  -4   1  21        0.19       -7.09      7.82 o 
  -3   1  21        0.07       -0.18      7.56 o 
  -2   1  21        0.42        6.48      7.97 o 
  -1   1  21       40.50       24.54     11.78 o 
   0   1  21      171.12      183.61     13.84 o 
   1   1  21        0.44        8.32      7.45 o 
   2   1  21        7.46       19.53      6.89 o 
   3   1  21       24.01       30.42      6.72 o 
   4   1  21        6.45        4.58      6.57 o 
   5   1  21        4.88       28.80     13.98 o 
   6   1  21        5.38        7.66     13.73 o 
 -12   2  21        5.83      -13.79     16.96 o 
 -11   2  21        2.17       18.66     14.77 o 
 -10   2  21       34.05       24.04     20.21 o 
  -9   2  21        0.00       24.72     15.14 o 
  -8   2  21       92.47       91.36     21.98 o 
  -7   2  21       56.59       55.17     16.35 o 
  -6   2  21       33.63       24.19     13.75 o 
  -5   2  21       68.70       61.39     12.35 o 
  -4   2  21      298.92      286.08     13.23 o 
  -3   2  21       76.96       89.35     10.33 o 
  -2   2  21        0.93        6.68      7.71 o 
  -1   2  21      211.61      211.73     17.92 o 
   0   2  21        3.27       10.33      6.21 o 
   1   2  21        4.76       20.14      9.90 o 
   2   2  21        0.04       10.34      8.88 o 
   3   2  21       12.15        3.31      8.00 o 
   4   2  21       34.04       31.48     11.66 o 
   5   2  21       19.73       46.82     26.18 o 
   6   2  21        1.38       16.23     12.98 o 
 -11   3  21        5.45       -3.29     17.78 o 
 -10   3  21        6.06       13.33     15.77 o 
  -9   3  21       17.32       44.35     16.10 o 
  -8   3  21        3.70       13.48     12.70 o 
  -7   3  21        1.92       27.70     20.60 o 
  -6   3  21       37.23       45.90     17.88 o 
  -5   3  21       64.69       46.60     13.20 o 
  -4   3  21        1.24        5.30      6.54 o 
  -3   3  21       14.99        5.70      8.45 o 
  -2   3  21       23.54       21.33      8.63 o 
  -1   3  21       67.31       60.04      7.62 o 
   0   3  21       16.76       16.20     10.48 o 
   1   3  21       41.33       36.48      9.67 o 
   2   3  21        0.04        1.57      8.00 o 
   3   3  21        0.55      -10.06     15.03 o 
   4   3  21       21.95       27.69     16.44 o 
   5   3  21        1.08       -2.88     30.40 o 
 -10   4  21        5.05       -9.14     20.48 o 
  -9   4  21        1.56       31.07     18.29 o 
  -8   4  21       39.95       57.67     35.74 o 
  -7   4  21       16.82       65.40     42.78 o 
  -6   4  21       22.91       31.29     14.94 o 
  -5   4  21        4.94        0.90      8.53 o 
  -4   4  21       50.71       41.10      8.58 o 
  -3   4  21       73.72       49.86     17.08 o 
  -2   4  21        0.10       -3.13     10.44 o 
  -1   4  21       72.50       64.57     12.02 o 
   0   4  21        1.11        0.55      9.16 o 
   1   4  21        0.81       24.61     11.50 o 
   2   4  21        2.68        1.15     13.12 o 
   3   4  21        3.47       10.13     15.56 o 
   4   4  21        9.22       29.93     18.18 o 
  -9   5  21       33.72       13.32     22.15 o 
  -8   5  21        9.37       21.24     19.02 o 
  -7   5  21       11.93       34.51     14.72 o 
  -6   5  21        0.75        5.02     13.08 o 
  -5   5  21       39.42       72.55     19.59 o 
  -4   5  21        7.34        8.27     16.60 o 
  -3   5  21       89.65       79.34     15.56 o 
  -2   5  21        1.82       37.14     16.63 o 
  -1   5  21        4.24        9.68     11.78 o 
   0   5  21       36.28       18.45     10.07 o 
   1   5  21        4.80       32.56     43.58 o 
   2   5  21        1.23       23.60     34.61 o 
   3   5  21        0.04       19.85     42.53 o 
  -7   6  21        1.11       16.35     21.49 o 
  -6   6  21        0.49       38.08     20.69 o 
  -5   6  21        1.13       17.61     12.24 o 
  -4   6  21        1.43       12.81     11.90 o 
  -3   6  21        3.36       32.39     13.69 o 
  -2   6  21        0.12       39.40     14.55 o 
  -1   6  21        2.54       20.59     14.12 o 
   0   6  21        2.75       12.58     21.85 o 
 -12   0  22        0.35       90.01     45.17 o 
 -11   0  22       42.09       44.60     31.12 o 
 -10   0  22       19.10       10.93     25.09 o 
  -9   0  22       31.71       36.53     72.84 o 
  -8   0  22        5.55       54.13     45.54 o 
  -7   0  22        6.74       20.19     21.76 o 
  -6   0  22        0.00      -13.08     17.68 o 
  -5   0  22      106.08       92.37     15.75 o 
  -4   0  22       34.71       31.93     12.73 o 
  -3   0  22       36.62       27.36     10.93 o 
  -2   0  22        0.91        1.03     11.11 o 
  -1   0  22      108.17      112.81     23.74 o 
   0   0  22       91.46      102.59     17.04 o 
   1   0  22       32.73       17.40     12.95 o 
   2   0  22        6.24        9.61     11.94 o 
   3   0  22       62.13       40.38     12.33 o 
   4   0  22        2.12       15.08     10.98 o 
   5   0  22        0.21       -5.45     35.70 o 
 -12   1  22        2.44       -1.99     19.11 o 
 -11   1  22        0.07        0.40     18.51 o 
 -10   1  22       12.40       46.23     26.19 o 
  -9   1  22        2.60       22.19     24.70 o 
  -8   1  22        0.18       12.28     31.23 o 
  -7   1  22       65.47       35.16     14.74 o 
  -6   1  22        2.72       18.94     12.61 o 
  -5   1  22       56.97       61.99     10.22 o 
  -4   1  22        5.98        8.93      9.48 o 
  -3   1  22        0.15       -4.05      7.75 o 
  -2   1  22       23.94       24.81      9.35 o 
  -1   1  22        5.02        6.10      6.74 o 
   0   1  22      225.31      216.38     17.51 o 
   1   1  22       10.40       16.30      9.56 o 
   2   1  22        0.10       17.21     10.96 o 
   3   1  22        9.34       20.20      9.58 o 
   4   1  22        1.58       -2.62      8.18 o 
   5   1  22        0.02       21.41     10.80 o 
 -12   2  22        0.02      -46.49     49.60 o 
 -11   2  22       12.34        9.10     14.98 o 
 -10   2  22        1.21       37.29     16.89 o 
  -9   2  22        0.01       66.99     19.81 o 
  -8   2  22        5.62       56.61     21.23 o 
  -7   2  22       75.01       87.04     25.14 o 
  -6   2  22       49.50       41.45     11.17 o 
  -5   2  22      154.88      161.73     12.51 o 
  -4   2  22       41.77       43.11     10.67 o 
  -3   2  22      170.12      153.91     11.01 o 
  -2   2  22       24.54       18.87      8.52 o 
  -1   2  22       48.07       39.11     12.17 o 
   0   2  22        0.42        8.75      8.85 o 
   1   2  22       17.97       19.32     12.01 o 
   2   2  22        9.62       19.42      9.58 o 
   3   2  22        8.16       18.02     12.37 o 
   4   2  22       14.65       35.01     23.33 o 
   5   2  22        1.08       20.57     15.95 o 
 -11   3  22        3.38        3.97     21.04 o 
 -10   3  22        0.10       -5.00     15.11 o 
  -9   3  22       10.54       37.96     22.92 o 
  -8   3  22        4.06       39.44     22.74 o 
  -7   3  22       21.23      -13.56     14.30 o 
  -6   3  22       36.12       35.57     18.43 o 
  -5   3  22       99.95       94.67     14.21 o 
  -4   3  22      193.01      193.11     13.59 o 
  -3   3  22      177.31      171.08     15.06 o 
  -2   3  22       55.92       42.27      8.44 o 
  -1   3  22        0.00       -5.85      9.60 o 
   0   3  22       33.74       21.51      8.54 o 
   1   3  22       15.63       20.30     10.30 o 
   2   3  22        5.00       -1.96      9.60 o 
   3   3  22        9.78       36.29     18.12 o 
   4   3  22        0.13       42.03     26.78 o 
 -10   4  22        6.52      -23.48     28.64 o 
  -9   4  22        7.37       -8.82     19.61 o 
  -8   4  22        0.41       61.40     26.62 o 
  -7   4  22        1.57       38.53     17.27 o 
  -6   4  22        9.95       12.51     11.98 o 
  -5   4  22        1.73        8.72      9.43 o 
  -4   4  22      130.10      128.65     21.05 o 
  -3   4  22      141.15      114.12     14.42 o 
  -2   4  22       16.42        4.95      9.41 o 
  -1   4  22        0.11        2.08     11.12 o 
   0   4  22        1.42        7.32      8.10 o 
   1   4  22        0.14       10.98     10.97 o 
   2   4  22       11.37       -8.09     35.65 o 
   3   4  22       33.70       21.93     16.61 o 
  -8   5  22        3.41       13.40     22.99 o 
  -7   5  22        1.78        7.20     16.32 o 
  -6   5  22       84.23       91.91     18.10 o 
  -5   5  22       37.22       72.63     21.86 o 
  -4   5  22        1.27       42.75     15.55 o 
  -3   5  22        6.08       14.07     14.07 o 
  -2   5  22       51.45       22.34     13.23 o 
  -1   5  22        7.93       10.34     12.98 o 
   0   5  22        0.83       10.83     17.99 o 
   1   5  22        4.00       21.06     20.77 o 
   2   5  22       12.50       41.22     56.35 o 
  -6   6  22        1.63       32.55     39.85 o 
  -5   6  22        0.83       52.34     17.37 o 
  -4   6  22        9.17       11.65     23.49 o 
  -3   6  22        1.04       15.76     23.19 o 
  -2   6  22        2.58       23.37     15.43 o 
  -1   6  22        0.00       34.97     21.85 o 
 -12   1  23       17.21       61.66     50.51 o 
 -11   1  23        1.67       26.45     29.95 o 
 -10   1  23        1.88        6.17     15.00 o 
  -9   1  23        8.93       28.73     17.75 o 
  -8   1  23       15.67       69.53     27.75 o 
  -7   1  23       37.84       60.18     17.07 o 
  -6   1  23       89.50       94.34     13.58 o 
  -5   1  23        0.07      -10.48     10.48 o 
  -4   1  23        8.37        6.69      7.11 o 
  -3   1  23      124.53      156.10     15.29 o 
  -2   1  23        0.10       -3.28      9.94 o 
  -1   1  23       14.75        9.70      8.14 o 
   0   1  23       49.96       42.33     12.23 o 
   1   1  23       99.45      116.03     14.55 o 
   2   1  23      124.73      123.97     12.03 o 
   3   1  23        3.22        5.22      9.22 o 
   4   1  23       20.93       29.40     13.81 o 
   5   1  23       28.26       51.47     22.68 o 
 -11   2  23        0.01       28.04     23.91 o 
 -10   2  23       35.18        3.60     35.55 o 
  -9   2  23       61.85       62.02     15.94 o 
  -8   2  23      106.20      143.45     18.89 o 
  -7   2  23       41.96       26.04     21.80 o 
  -6   2  23       76.85      105.06     17.10 o 
  -5   2  23      104.21       90.77     15.84 o 
  -4   2  23       54.56       74.13     15.07 o 
  -3   2  23       17.26       15.27      9.14 o 
  -2   2  23       13.64       14.27      9.42 o 
  -1   2  23        6.53       25.03     11.87 o 
   0   2  23       27.73       49.70     10.73 o 
   1   2  23        6.62        2.00     12.81 o 
   2   2  23       25.00       18.74      9.54 o 
   3   2  23        3.23       18.83     13.92 o 
   4   2  23       18.63       24.67     11.74 o 
 -11   3  23        2.26       42.70     28.11 o 
 -10   3  23        0.01       18.68     15.44 o 
  -9   3  23        2.11      -14.05     15.41 o 
  -8   3  23        0.06       -4.80     17.17 o 
  -7   3  23       11.09       25.52     29.99 o 
  -6   3  23       12.05       27.14     15.47 o 
  -5   3  23       15.33       11.90     10.03 o 
  -4   3  23        0.15       -4.25      8.66 o 
  -3   3  23       32.46       25.96      7.51 o 
  -2   3  23       16.79        6.22      8.11 o 
  -1   3  23        0.79       10.11      8.16 o 
   0   3  23        5.55        6.44      9.96 o 
   1   3  23        1.88        9.86     16.75 o 
   2   3  23       41.40       66.91     36.30 o 
   3   3  23        0.08       -8.28     26.98 o 
   4   3  23        2.21       13.94     16.01 o 
  -9   4  23        0.46      -20.85     20.85 o 
  -8   4  23        1.40       -6.36     15.76 o 
  -7   4  23        0.79       -2.59     19.69 o 
  -6   4  23        0.14       11.12      9.63 o 
  -5   4  23        4.79       -9.52     15.50 o 
  -4   4  23      113.31      117.12     30.67 o 
  -3   4  23        2.85       14.69     14.07 o 
  -2   4  23       13.53       28.31     17.63 o 
  -1   4  23       10.04       19.53     12.44 o 
   0   4  23        2.42       19.88     12.53 o 
   1   4  23       18.80       28.94     18.89 o 
   2   4  23       11.89       17.69     18.58 o 
   3   4  23        0.29       47.66     34.99 o 
  -8   5  23        2.31        5.97     16.17 o 
  -7   5  23        9.42        4.98     21.05 o 
  -6   5  23        0.95       42.06     25.27 o 
  -5   5  23       30.21       10.69     13.30 o 
  -4   5  23       36.30       49.46     12.84 o 
  -3   5  23       84.57       78.02     18.32 o 
  -2   5  23        0.59       10.82     14.45 o 
  -1   5  23        0.35       -2.93     10.69 o 
   0   5  23       17.89       46.01     40.01 o 
   1   5  23       10.65       63.61     36.86 o 
  -4   6  23       36.49       58.78     31.76 o 
  -3   6  23        6.64       21.19     41.22 o 
 -11   0  24        0.52       -0.93     23.43 o 
 -10   0  24        0.66       -5.80     21.64 o 
  -9   0  24       31.80       64.00     29.72 o 
  -8   0  24        3.82       16.32     32.24 o 
  -7   0  24        1.84      -23.87     23.87 o 
  -6   0  24       16.14       23.54     16.72 o 
  -5   0  24        0.52        8.48     10.86 o 
  -4   0  24        0.01        1.21     13.07 o 
  -3   0  24       15.66       10.32     10.52 o 
  -2   0  24       55.57       59.71     17.56 o 
  -1   0  24       17.22       43.36     13.65 o 
   0   0  24      209.88      168.41     17.67 o 
   1   0  24        1.24      -10.15     14.45 o 
   2   0  24        9.19       -5.39     12.36 o 
   3   0  24       15.94       37.26     16.13 o 
   4   0  24        0.04       16.50     12.50 o 
 -11   1  24        2.66       96.73     28.15 o 
 -10   1  24       11.29       56.35     23.13 o 
  -9   1  24        3.35       25.68     27.65 o 
  -8   1  24       21.32       14.50     16.64 o 
  -7   1  24        0.88      -16.28     16.28 o 
  -6   1  24       23.92       39.46     14.34 o 
  -5   1  24       38.36       38.71     10.25 o 
  -4   1  24       18.70       10.46      9.93 o 
  -3   1  24        2.02        0.87      9.14 o 
  -2   1  24       37.74       35.33     10.03 o 
  -1   1  24      174.89      150.41     23.10 o 
   0   1  24        2.01        0.36      7.50 o 
   1   1  24        0.14       23.37     10.07 o 
   2   1  24       56.12       57.40     10.45 o 
   3   1  24        0.05       17.53     10.31 o 
   4   1  24        6.13       13.25     10.25 o 
 -11   2  24        5.12       14.80     19.19 o 
 -10   2  24        1.47        1.10     15.30 o 
  -9   2  24        0.02       27.76     20.07 o 
  -8   2  24        5.78       34.48     19.08 o 
  -7   2  24        5.15       15.44     15.40 o 
  -6   2  24       30.42       24.28     10.11 o 
  -5   2  24      137.69      130.12     18.92 o 
  -4   2  24       25.84       25.82     10.27 o 
  -3   2  24        2.95       -7.65      7.65 o 
  -2   2  24        4.30       17.33      9.63 o 
  -1   2  24        0.09        7.94      8.13 o 
   0   2  24       30.38       42.19     15.39 o 
   1   2  24        3.77       23.02     14.59 o 
   2   2  24        8.16       28.69      9.81 o 
   3   2  24        0.69       42.63     13.77 o 
   4   2  24        1.68       80.30     23.13 o 
 -10   3  24        0.47       12.43     21.18 o 
  -9   3  24        1.96        0.55     17.91 o 
  -8   3  24        1.28      -15.70     18.01 o 
  -7   3  24        5.12        1.53     17.05 o 
  -6   3  24        7.50       -3.12      9.08 o 
  -5   3  24       98.45      100.58     11.21 o 
  -4   3  24        1.24        7.77      9.13 o 
  -3   3  24       40.08       45.45     13.88 o 
  -2   3  24       32.32       31.99     13.99 o 
  -1   3  24        1.84       17.59     10.70 o 
   0   3  24        0.40       20.00     16.97 o 
   1   3  24       58.97       54.43     18.51 o 
   2   3  24        6.05       -0.78     31.75 o 
   3   3  24        4.97       37.59     29.93 o 
  -9   4  24        5.16       21.90     26.98 o 
  -8   4  24       13.38       44.32     23.44 o 
  -7   4  24        4.75       12.04     17.72 o 
  -6   4  24        2.83       22.17     12.93 o 
  -5   4  24      112.86      134.88     24.48 o 
  -4   4  24       22.09       18.39     14.77 o 
  -3   4  24        5.97       15.64     10.85 o 
  -2   4  24        3.76        8.76     11.11 o 
  -1   4  24        0.18       12.86     13.74 o 
   0   4  24        0.39        7.03     13.77 o 
   1   4  24       10.38       47.60     27.47 o 
   2   4  24        5.82       28.62     20.24 o 
  -7   5  24        2.04       14.30     16.43 o 
  -6   5  24        3.74       20.11     18.35 o 
  -5   5  24        0.28        1.76     13.25 o 
  -4   5  24        3.00       16.47     15.33 o 
  -3   5  24        0.73       26.82     13.45 o 
  -2   5  24       19.71       19.24     14.84 o 
  -1   5  24        5.51       27.23     17.24 o 
   0   5  24       13.05       27.97     31.77 o 
 -11   1  25        1.59       15.25     21.80 o 
 -10   1  25        0.31       38.77     21.72 o 
  -9   1  25        1.79       65.62     20.74 o 
  -8   1  25        0.54       17.30     14.86 o 
  -7   1  25       58.62       84.36     21.42 o 
  -6   1  25       17.31       26.91     10.95 o 
  -5   1  25       10.07       20.06     11.90 o 
  -4   1  25        8.00        4.71      8.18 o 
  -3   1  25        8.93       20.98     14.81 o 
  -2   1  25        8.87       22.69     11.35 o 
  -1   1  25        0.01       23.07     12.50 o 
   0   1  25       45.68       38.22     11.19 o 
   1   1  25        1.81       15.88      7.95 o 
   2   1  25       44.59       44.17      9.62 o 
   3   1  25        0.57       15.44     43.86 o 
 -10   2  25       34.94       81.94     33.47 o 
  -9   2  25        0.24       32.08     30.65 o 
  -8   2  25       57.95       81.46     27.75 o 
  -7   2  25        6.73       25.12     12.11 o 
  -6   2  25        9.84       25.98     13.61 o 
  -5   2  25       14.25       30.61     10.66 o 
  -4   2  25        0.09       12.74      9.48 o 
  -3   2  25       11.81        3.90      9.77 o 
  -2   2  25        0.00       14.61     10.31 o 
  -1   2  25        8.46       13.70     10.18 o 
   0   2  25       19.51       49.08     16.52 o 
   1   2  25        1.10       32.54     12.74 o 
   2   2  25        3.70       12.67     15.54 o 
   3   2  25       16.94       47.35     14.58 o 
 -10   3  25        0.00       -7.69     59.63 o 
  -9   3  25        1.16       12.93     20.91 o 
  -8   3  25        6.19       28.44     22.05 o 
  -7   3  25        1.44       21.85     12.92 o 
  -6   3  25        0.35       21.93     23.47 o 
  -5   3  25        3.08       10.28     11.49 o 
  -4   3  25        6.80        9.50      8.14 o 
  -3   3  25       26.25       30.62     11.91 o 
  -2   3  25       29.68       36.86     15.25 o 
  -1   3  25        7.39       13.94     10.88 o 
   0   3  25       19.41       46.64     28.13 o 
   1   3  25       17.25       70.86     23.47 o 
   2   3  25       14.83       37.08     46.27 o 
  -8   4  25        0.11       -2.26     16.58 o 
  -7   4  25        3.50       16.45     24.19 o 
  -6   4  25        3.65       47.78     16.53 o 
  -5   4  25       16.66       16.22     13.14 o 
  -4   4  25        0.04        6.51     10.94 o 
  -3   4  25      143.68      134.35     22.23 o 
  -2   4  25        0.22       19.11     22.05 o 
  -1   4  25        5.19       11.70     11.30 o 
   0   4  25        2.50       29.74     18.00 o 
   1   4  25        5.59       15.47     16.11 o 
  -6   5  25       34.39       31.70     33.81 o 
  -5   5  25       32.63       74.29     19.02 o 
  -4   5  25       11.24       27.51     17.06 o 
  -3   5  25        0.00       10.38     11.25 o 
  -2   5  25       12.96       22.40     12.76 o 
 -10   0  26       36.09        2.76     24.68 o 
  -9   0  26      178.07      169.97     30.57 o 
  -8   0  26      112.87      123.66     26.48 o 
  -7   0  26        0.17        3.29     15.26 o 
  -6   0  26        0.09       -9.09     13.54 o 
  -5   0  26        0.57       12.65     11.96 o 
  -4   0  26        3.01       16.50     20.46 o 
  -3   0  26        0.36       10.94     18.19 o 
  -2   0  26       42.63       50.80     16.15 o 
  -1   0  26       82.97       79.10     28.19 o 
   0   0  26       65.12       56.06     18.38 o 
   1   0  26       84.69       58.82     14.09 o 
   2   0  26       60.43       54.71     15.11 o 
   3   0  26        0.03        4.84     21.13 o 
 -10   1  26       33.38       66.64     20.83 o 
  -9   1  26        1.87       -4.93     15.04 o 
  -8   1  26       11.75       51.66     19.33 o 
  -7   1  26        8.09        9.00     10.86 o 
  -6   1  26       34.27       41.99     13.99 o 
  -5   1  26        0.13       22.40     13.05 o 
  -4   1  26        2.60        9.83     17.31 o 
  -3   1  26        0.09        4.64      8.82 o 
  -2   1  26        6.65       12.38     16.28 o 
  -1   1  26        0.05       29.62     18.54 o 
   0   1  26        1.12       11.82     11.89 o 
   1   1  26        2.60       20.78     10.09 o 
   2   1  26        5.78       26.70     12.92 o 
 -10   2  26        2.71        5.13     23.96 o 
  -9   2  26        0.69       16.78     27.94 o 
  -8   2  26        4.20       30.56     24.69 o 
  -7   2  26        0.01       27.43     12.67 o 
  -6   2  26       11.81       -0.07     13.86 o 
  -5   2  26        0.00        9.41     14.91 o 
  -4   2  26      136.39      116.48     12.37 o 
  -3   2  26       18.80       25.81     10.04 o 
  -2   2  26        0.13       -2.70     12.84 o 
  -1   2  26       20.91       33.34     13.19 o 
   0   2  26        0.75       32.48     25.52 o 
   1   2  26        1.59       16.83     16.82 o 
   2   2  26        0.07       34.97     17.07 o 
  -9   3  26       26.16       27.83     27.04 o 
  -8   3  26        0.08       11.87     15.89 o 
  -7   3  26        9.94       11.98     11.96 o 
  -6   3  26       32.07       28.40     18.98 o 
  -5   3  26        7.12       16.95     12.34 o 
  -4   3  26        3.73       28.38     11.74 o 
  -3   3  26       29.57       29.94     13.30 o 
  -2   3  26        0.55       11.62      9.97 o 
  -1   3  26        9.05        7.10     11.80 o 
   0   3  26       46.07       48.21     24.16 o 
   1   3  26        0.51       21.71     26.61 o 
  -7   4  26        8.14       41.24     31.58 o 
  -6   4  26        1.65       23.71     16.50 o 
  -5   4  26        1.45      -14.09     14.09 o 
  -4   4  26        4.25       30.36     14.92 o 
  -3   4  26        2.27       10.00     12.29 o 
  -2   4  26        2.10       19.16     15.28 o 
  -1   4  26       16.23       25.99     21.11 o 
 -10   1  27        6.57       -0.53     32.75 o 
  -9   1  27        0.00       27.89     19.31 o 
  -8   1  27        0.00       15.61     14.48 o 
  -7   1  27       38.97       40.49     12.73 o 
  -6   1  27       11.74       31.85     15.75 o 
  -5   1  27       11.73       10.41     12.60 o 
  -4   1  27        0.18       17.96     11.41 o 
  -3   1  27        0.09        0.65     10.58 o 
  -2   1  27       11.70       24.60     11.36 o 
  -1   1  27       41.26       30.36     13.50 o 
   0   1  27        3.95       43.99     12.27 o 
   1   1  27        2.22        9.54     13.08 o 
   2   1  27        1.83       33.77     16.99 o 
  -9   2  27        6.02       36.09     17.31 o 
  -8   2  27       22.30       63.77     19.35 o 
  -7   2  27       32.94       21.99     12.98 o 
  -6   2  27        0.22       26.18     16.53 o 
  -5   2  27        3.85       15.21     10.90 o 
  -4   2  27        0.03       11.53     11.53 o 
  -3   2  27        0.02       16.55     11.52 o 
  -2   2  27        3.32        7.84     11.59 o 
  -1   2  27        5.96       22.90     11.72 o 
   0   2  27        0.01       28.34     17.65 o 
   1   2  27        0.07       24.36     14.24 o 
  -8   3  27        0.67       30.67     21.05 o 
  -7   3  27        0.29        4.76     13.84 o 
  -6   3  27        1.09       26.33     15.98 o 
  -5   3  27        0.54       25.10     24.19 o 
  -4   3  27        4.18        6.61     11.13 o 
  -3   3  27        9.22        1.74     18.15 o 
  -2   3  27        3.51       12.20     13.18 o 
  -1   3  27        0.07       22.48     11.20 o 
   0   3  27        0.51       21.81     17.66 o 
  -6   4  27       15.02       39.03     19.96 o 
  -5   4  27       23.88       47.66     15.93 o 
  -4   4  27        2.43        1.10     12.27 o 
  -3   4  27        0.75       33.22     12.34 o 
  -2   4  27        5.76       -9.01     38.33 o 
  -9   0  28       13.29       37.19     42.36 o 
  -8   0  28       19.54       16.21     16.25 o 
  -7   0  28      183.09      188.90     21.79 o 
  -6   0  28        0.63       15.04     15.27 o 
  -5   0  28        8.06        8.74     15.47 o 
  -4   0  28       19.68        5.72     19.04 o 
  -3   0  28        0.00       29.34     27.82 o 
  -2   0  28        1.17        8.29     24.67 o 
  -1   0  28       23.99       23.73     15.20 o 
   0   0  28       11.05        9.04     14.72 o 
   1   0  28       37.15       62.79     16.15 o 
  -9   1  28       66.79       86.42     24.11 o 
  -8   1  28        0.38      -12.46     12.46 o 
  -7   1  28       12.76       18.06     17.70 o 
  -6   1  28       13.05       17.24     10.18 o 
  -5   1  28       14.40       14.15     10.78 o 
  -4   1  28       11.17       35.45     21.55 o 
  -3   1  28        2.25       20.80      9.94 o 
  -2   1  28       15.13       12.91     13.56 o 
  -1   1  28        1.70       28.84     12.61 o 
   0   1  28        0.25        7.01      9.99 o 
   1   1  28        1.19       14.17     18.82 o 
  -8   2  28        3.77        8.68     19.89 o 
  -7   2  28        1.17        6.23     11.46 o 
  -6   2  28        4.55        8.84     10.33 o 
  -5   2  28        8.93       24.21     13.62 o 
  -4   2  28        1.97       38.74     21.95 o 
  -3   2  28       40.35       48.31     10.54 o 
  -2   2  28        3.97       -1.21     10.05 o 
  -1   2  28        0.43       26.60     16.42 o 
   0   2  28        5.11        4.58     13.90 o 
  -7   3  28        7.58       19.04     25.54 o 
  -6   3  28        0.41       32.07     37.40 o 
  -5   3  28        2.06       34.72     17.57 o 
  -4   3  28        7.59       45.08     29.34 o 
  -3   3  28        0.28       57.46     13.49 o 
  -2   3  28       18.84       28.29     19.50 o 
  -1   3  28       10.46      112.29     45.08 o 
  -8   1  29        0.91       66.61     24.92 o 
  -7   1  29       10.51       23.13     13.82 o 
  -6   1  29        0.01       17.93     13.19 o 
  -5   1  29        1.11       12.12     13.09 o 
  -4   1  29       15.54       17.69     12.93 o 
  -3   1  29        3.35       23.84     20.30 o 
  -2   1  29        6.34       38.84     14.31 o 
  -1   1  29       13.27       21.06     10.55 o 
  -7   2  29        0.33       33.53     16.34 o 
  -6   2  29        8.00       21.33     13.83 o 
  -5   2  29        4.40       17.07     13.83 o 
  -4   2  29        1.59       10.93     13.87 o 
  -3   2  29        3.92        3.96     12.41 o 
  -2   2  29       11.36       20.50     23.35 o 
  -7   0  30        6.95       33.98     38.41 o 
  -6   0  30       57.56       85.94     31.25 o 
  -5   0  30       20.67      -16.45     39.03 o 
  -4   0  30        0.24       19.89     50.39 o 
  -3   0  30        2.08      -17.84     17.84 o 
  -2   0  30       13.42        9.88     34.90 o 
  -6   1  30       40.76       41.70     13.90 o 
  -5   1  30        0.01       27.22     21.84 o 
  -4   1  30        6.15       21.36     12.50 o 
  -3   1  30        3.11       24.18     20.81 o 
                                                 
